# Supplementary material for: Development and validation of diagnostic SNP markers for quality control genotyping in a collection of four rice (Oryza) species
Source: Sci Rep. 2021 Sep 20;11:18617. doi: 10.1038/s41598-021-97689-3 (PMC8452751; doi:10.1038/s41598-021-97689-3)
Supplement: Supplementary file 2 — Supplementary Table S1. [file 41598_2021_97689_MOESM2_ESM.xlsx]

## Sheet: 332 DArTSNPs selected in 2016 
SNP-ID	Chromosome based on Chrom_Rice_v9	Start position based on Chrom Pos_Rice_v9 (bp)	Major Allele based on DArTseq data (N=3134)	Minor Allele based on DArTseq data (N=3134)	[SNP] based on marker DArT sequence	SNP position from Gramene using Japonica genome IRGSP-1.0	Orientation of sequence based on Gramene using Japonica genome IRGSP-1.0	SNP sequence length	Long sequences by adding more sequences form Gramene (2019-03-08): Cluster Consensus Sequence with SNPs position marked by closed bracket	Cluster Consensus Sequence with SNPs position marked by closed bracket	Cluster Consensus Sequence from DArT	Allele Sequence REF	Allele Sequence SNP	DArT clone (site) name	Major Allele Frequency (DArTseq data)	Minor Allele Frequency (DArTseq data)	Polymorphism information content (PIC)_(DArTseq data)	[SNP] from DArT	Group1	Group2
ARC-00001	1	659950	T	C	R (A or G)	659974	Reverse	113	AGCTAAGCTAAC TGCAGTATAAMAACTTGCATGATAAGCAARGTGAAGATCAACAAA[R]GCTAGCTGAAGAACA CACTAGCAGTATTAAAATTAAACAACAAAAGGATGG	TGCAGTATAAMAACTTGCATGATAAGCAARGTGAAGATCAACAAA[R]GCTAGCTGAAGAACAYAYTRGYA	TGCAGTATAAMAACTTGCATGATAAGCAARGTGAAGATCAACAAARGCTAGCTGAAGAACAYAYTRGYA	TGCAGTATAAAAACTTGCATGATAAGCAAGGTGAAGATCAACAAAAGCTAGCTGAAGAACATATTGGTA	TGCAGTATAAAAACTTGCATGATAAGCAAGGTGAAGATCAACAAAAGCTAGCTGAAGAACACACTAGCA	5406092|F|0-61:T>C-61:T>C	0.81493	0.18507	0.153779	T/C	Oryza longistaminata	Oryza glaberrima and Oryza barthii
ARC-00002	1	2381664	A	G	R (A or G)	2381714	Forward	123	TGCAGCAATGTCACTGWGCACTAATTRTGACRGCAWYAATCAGTGATGKC[R]TCTAGCAYGCCCACCC CTACCTCCAAATCTATTATTTAAGTTGCTACTACCTTTCTTTAATAGAAAGCA	TGCAGCAATGTCACTGWGCACTAATTRTGACRGCAWYAATCAGTGATGKC[R]TCTAGCAYGCCCACCCYH	TGCAGCAATGTCACTGWGCACTAATTRTGACRGCAWYAATCAGTGATGKCRTCTAGCAYGCCCACCCYH	TGCAGCAATGTCACTGTGCACTAATTGTGACAGCAACAATCAGTGATGGCATCTAGCACGCCCACCCCT	TGCAGCAATGTCACTGTGCACTAATTGTGACAGCAATAATCAGTGATGGCATCTAGCACGCCCACCCCT	3765461|F|0-36:C>T-36:C>T	0.97926	0.02074	0.327162	C/T	Oryza longistaminata	Oryza glaberrima and Oryza barthii
ARC-00003	1	2780465	T	C	Y (C or T)	2780475	Forward	115	TAACCATTTCGCTGACGCTGACGAGCTCGCCGATGCTGACCAC TGCAGTGCTA[Y]CTGTGCAGAAYGGACAGCTCGCCGGAGTMGTCGGCGGCAGYGGMGGGACGAACATCAT	TGCAGTGCTA[Y]CTGTGCAGAAYGGACAGCTCGCCGGAGTMGTCGGCGGCAGYGGMGGGACGAACATCAT	TGCAGTGCTAYCTGTGCAGAAYGGACAGCTCGCCGGAGTMGTCGGCGGCAGYGGMGGGACGAACATCAT	TGCAGTGCTATCTGTGCAGAACGGACAGCTCGCCGGAGTAGTCGGCGGCAGTGGCGGGACGAACATCAT	TGCAGTGCTACCTGTGCAGAATGGACAGCTCGCCGGAGTAGTCGGCGGCAGTGGAGGGACGAACATCAT	3759013|F|0-10:T>C-10:T>C	0.91672	0.08328	0.140362	T/C	Oryza longistaminata	Oryza glaberrima and Oryza barthii
ARC-00004	1	3338923	T	A	No SNP in Gramene	3338980	Forward	123	TGCAGCAAAAGTGCGTTCTGAGAGTTGTTCATCATTCCTGAGAKCTGCTATCAGGTA[W]GGTTGTWCTAA TTTTCATTAATCCAAGTAAATTGAGTAGAAAAACTAAATATCCTTCATGCA	TGCAGCAAAAGTGCGTTCTGAGAGTTGTTCATCATTCCTGAGAKCTGCTATCAGGTA[W]GGTTGTWCTAA	TGCAGCAAAAGTGCGTTCTGAGAGTTGTTCATCATTCCTGAGAKCTGCTATCAGGTAWGGTTGTWCTAA	TGCAGCAAAAGTGCGTTCTGAGAGTTGTTCATCATTCCTGAGAGCTGCTATCAGGTAAGGTTGTACTAA	TGCAGCAAAAGTGCGTTCTGAGAGTTGTTCATCATTCCTGAGAGCTGCTATCAGGTAAGGTTGTTCTAA	3999042|F|0-64:A>T-64:A>T	0.77537	0.22463	0.343473	A/T	Oryza longistaminata	Oryza glaberrima and Oryza barthii
ARC-00005	1	3516726	T	C		No SNP	Forward	69	TGCAGTCAATTGCTCTACCACTGAGCTATGGACCCAWTTTGAYAYYGAAGATCTTTATAAATWSTTACA	TGCAGTCAATTGCTCTACCACTGAGCTATGGACCCAWTTTGAYAYYGAAGATCTTTATAAATWSTTACA	TGCAGTCAATTGCTCTACCACTGAGCTATGGACCCAWTTTGAYAYYGAAGATCTTTATAAATWSTTACA	TGCAGTCAATTGCTCTACCACTGAGCTATGGACCCATTTTGATATTGAAGATCTTTATAAATACTTACA	TGCAGTCAATTGCTCTACCACTGAGCTATGGACCCATTTTGACATCGAAGATCTTTATAAATTCTTACA	5388794|F|0-42:T>C-42:T>C	0.78079	0.21921	0.361698	T/C	Oryza glaberrima, Oryza barthii and Oryza longistaminata	Oryza spp. sativa and interspecifics
ARC-00006	1	3759779	A	T		No SNP	Forward	69	TGCAGWGAATCAGCTGGTGAAAAACCAGCTAGCTARTAYATGAATATGAAATTTTAGACTTTTTAGTTT	TGCAGWGAATCAGCTGGTGAAAAACCAGCTAGCTARTAYATGAATATGAAATTTTAGACTTTTTAGTTT	TGCAGWGAATCAGCTGGTGAAAAACCAGCTAGCTARTAYATGAATATGAAATTTTAGACTTTTTAGTTT	TGCAGTGAATCAGCTGGTGAAAAACCAGCTAGCTAATATATGAATATGAAATTTTAGACTTTTTAGTTT	TGCAGAGAATCAGCTGGTGAAAAACCAGCTAGCTAGTATATGAATATGAAATTTTAGACTTTTTAGTTT	3447154|F|0-5:T>A-5:T>A	0.78079	0.21921	0.301404	T/A	Oryza glaberrima, Oryza barthii and Oryza longistaminata	Oryza spp. sativa and interspecifics
ARC-00007	1	4623218	C	T	Y (C or T)	4623253	Reverse	113	TAACTAACTGAACTGTCTGC TGCAGATGGATAATGCTCCAACCAGAACWGGTTC[Y]GGGCCCTCAAGAAAGGTATGVACTTTGMAATTCD GCTATGTAGTTTAAATGCAG	TGCAGATGGATAATGCTCCAACCAGAACWGGTTC[Y]GGGCCCTCAAGAAAGGTATGVACTTTGMAATTCD	TGCAGATGGATAATGCTCCAACCAGAACWGGTTCYGGGCCCTCAAGAAAGGTATGVACTTTGMAATTCD	TGCAGATGGATAATGCTCCAACCAGAACAGGTTCCGGGCCCTCAAGAAAGGTATGAACTTTGAAATTCG	TGCAGATGGATAATGCTCCAACCAGAACAGGTTCTGGGCCCTCAAGAAAGGTATGAACTTTGAAATTCG	3058305|F|0-34:C>T-34:C>T	0.86902	0.13098	0.203362	C/T	Oryza longistaminata	Oryza glaberrima and Oryza barthii
ARC-00008	1	5168202	A	G	R (A or G)	5168202	Forward	114	TGCATATTATTATTGCAGC TGCAGCCCCCGGGAGTWTCAGCAAAGGGAGCAGCAGMA[R]GAGCRGCTGTTCATCAGCTMCTCRCAGATT CAGCGCCATTTCAACCAGGCAA	TGCAGCCCCCGGGAGTWTCAGCAAAGGGAGCAGCAGMA[R]GAGCRGCTGTTCATCAGCTMCTCRCAGATT	TGCAGCCCCCGGGAGTWTCAGCAAAGGGAGCAGCAGMARGAGCRGCTGTTCATCAGCTMCTCRCAGATT	TGCAGCCCCCGGGAGTTTCAGCAAAGGGAGCAGCAGCAGGAGCGGCTGTTCATCAGCTACTCGCAGATT	TGCAGCCCCCGGGAGTTTCAGCAAAGGGAGCAGCAGCAAGAGCAGCTGTTCATCAGCTCCTCGCAGATT	9754623|F|0-38:G>A-38:G>A	0.78079	0.21921	0.334892	G/A	Oryza glaberrima, Oryza barthii and Oryza longistaminata	Oryza spp. sativa and interspecifics
ARC-00009	1	5589239	G	A	R (A or G)	5589286	Reverse	115	GTGCTAGTTTGTGTAAATTTGTGTAATAATTGGC TGCAGCTCCTTGTGCAAAGGCT[R]GGAWTTTATTCCATTATCTAAAAAAAATGCAAAACATAATTGTGAG CATAAGAA	TGCAGCTCCTTGTGCAAAGGCT[R]GGAWTTTATTCCATTATCTAAAAAAAATGCAAAACATAATTGTGAG	TGCAGCTCCTTGTGCAAAGGCTRGGAWTTTATTCCATTATCTAAAAAAAATGCAAAACATAATTGTGAG	TGCAGCTCCTTGTGCAAAGGCTAGGATTTTATTCCATTATCTAAAAAAAATGCAAAACATAATTGTGAG	TGCAGCTCCTTGTGCAAAGGCTGGGAATTTATTCCATTATCTAAAAAAAATGCAAAACATAATTGTGAG	3999325|F|0-22:A>G-22:A>G	0.78079	0.21921	0.387197	A/G	Oryza glaberrima, Oryza barthii and Oryza longistaminata	Oryza spp. sativa and interspecifics
ARC-00010	1	6020217	A	C		No SNP	Reverse	69	TGCAGAGGGACACAATCCATGYTGCYTCTCAGTTTGCTGCAAGAAATMAGTTGCCWGRACAYATTACAG	TGCAGAGGGACACAATCCATGYTGCYTCTCAGTTTGCTGCAAGAAATMAGTTGCCWGRACAYATTACAG	TGCAGAGGGACACAATCCATGYTGCYTCTCAGTTTGCTGCAAGAAATMAGTTGCCWGRACAYATTACAG	TGCAGAGGGACACAATCCATGCTGCCTCTCAGTTTGCTGCAAGAAATCAGTTGCCTGGACATATTACAG	TGCAGAGGGACACAATCCATGCTGCCTCTCAGTTTGCTGCAAGAAATAAGTTGCCTGGACATATTACAG	3757717|F|0-47:C>A-47:C>A	0.77553	0.22447	0.342767	C/A	Oryza longistaminata	Oryza glaberrima and Oryza barthii
ARC-00011	1	6423179	G	A	R (A or G)	6423196	Forward	111	TGAGAAAGAAGAGTAGCGGGCTATAGATCTGTAGCCAGC TGCAGCACRGAYTCCAA[R]ACAYAATATGTGTATGGTAGGTGGRACCATGTGTTACAGATCGGAAGAGCG	TGCAGCACRGAYTCCAA[R]ACAYAATATGTGTATGGTAGGTGGRACCATGTGTTACAGATCGGAAGAGCG	TGCAGCACRGAYTCCAARACAYAATATGTGTATGGTAGGTGGRACCATGTGTTACAGATCGGAAGAGCG	TGCAGCACGGACTCCAAAACATAATATGTGTATGGTAGGTGGGACCATGTGTTACAGATCGGAAGAGCG	TGCAGCACGGACTCCAAGACATAATATGTGTATGGTAGGTGGGACCATGTGTTACAGATCGGAAGAGCG	3059071|F|0-17:A>G-17:A>G	0.78079	0.21921	0.270224	A/G	Oryza glaberrima, Oryza barthii and Oryza longistaminata	Oryza spp. sativa and interspecifics
ARC-00012	1	6571480	C	G		No SNP	Reverse	69	TGCAGAAATCATGGTCAYGTGCAGCTCATTTCWCASAGTCAAACATGTCTGAATCAAAMCGRWCMTGAT	TGCAGAAATCATGGTCAYGTGCAGCTCATTTCWCASAGTCAAACATGTCTGAATCAAAMCGRWCMTGAT	TGCAGAAATCATGGTCAYGTGCAGCTCATTTCWCASAGTCAAACATGTCTGAATCAAAMCGRWCMTGAT	TGCAGAAATCATGGTCATGTGCAGCTCATTTCTCAGAGTCAAACATGTCTGAATCAAAACGAACCTGAT	TGCAGAAATCATGGTCATGTGCAGCTCATTTCTCACAGTCAAACATGTCTGAATCAAAACGAACCTGAT	3438351|F|0-35:G>C-35:G>C	0.77585	0.22415	0.272241	G/C	Oryza longistaminata	Oryza glaberrima and Oryza barthii
ARC-00013	1	6606401	T	C		No SNP	No hit	69	TGCAGCCYWAYRAGGACHRCYWGYRATAATCWAWTTTTGYWRRYRGTTRTGYTRTGMYRRCYRYHRDHG	TGCAGCCYWAYRAGGACHRCYWGYRATAATCWAWTTTTGYWRRYRGTTRTGYTRTGMYRRCYRYHRDHG	TGCAGCCYWAYRAGGACHRCYWGYRATAATCWAWTTTTGYWRRYRGTTRTGYTRTGMYRRCYRYHRDHG	TGCAGCCTAATGAGGACCGCCAGCAATAATCAAATTTTGCAGGCGGTTGTGCTATGCCAGCCGCTAGCG	TGCAGCCTTATGAGGACCGCCAGCAATAATCAATTTTTGCAGACGGTTATGCTATGCCAGCCGCCAGCG	5406369|F|0-33:A>T-33:A>T	0.95708	0.04292	0.006398	A/T	Oryza spp. Indica	Oryza spp Japonica
ARC-00014	1	7087069	T	A		No SNP	Reverse	69	TGCAGCTGYGCTTCATGTTTATGTTCATTTGTGTGCTTACCWATCCACTTCAACATAGACTTGTTTTTC	TGCAGCTGYGCTTCATGTTTATGTTCATTTGTGTGCTTACCWATCCACTTCAACATAGACTTGTTTTTC	TGCAGCTGYGCTTCATGTTTATGTTCATTTGTGTGCTTACCWATCCACTTCAACATAGACTTGTTTTTC	TGCAGCTGCGCTTCATGTTTATGTTCATTTGTGTGCTTACCAATCCACTTCAACATAGACTTGTTTTTC	TGCAGCTGCGCTTCATGTTTATGTTCATTTGTGTGCTTACCTATCCACTTCAACATAGACTTGTTTTTC	5399088|F|0-41:A>T-41:A>T	0.78079	0.21921	0.345104	A/T	Oryza glaberrima, Oryza barthii and Oryza longistaminata	Oryza spp. sativa and interspecifics
ARC-00015	1	7371902	T	C	Y (C or T)	7371940	Forward	109	TGGTCAAACTGAC TGCAGTAGTGCAGTCCAYGTCACAGAAAAAATAATRAG[Y]MACTGAAAATACTTCAAGAGCATTA ATTGTGACAATTGAAGTCATGTATCAAT	TGCAGTAGTGCAGTCCAYGTCACAGAAAAAATAATRAG[Y]MACTGAAAATACTTCAAGAGCATTAMRGWT	TGCAGTAGTGCAGTCCAYGTCACAGAAAAAATAATRAGYMACTGAAAATACTTCAAGAGCATTAMRGWT	TGCAGTAGTGCAGTCCATGTCACAGAAAAAATAATGAGCCACTGAAAATACTTCAAGAGCATTACAGAT	TGCAGTAGTGCAGTCCATGTCACAGAAAAAATAATGAGTAACTGAAAATACTTCAAGAGCATTACAGAT	3437607|F|0-38:C>T-38:C>T	0.8553	0.1447	0.217742	C/T	Oryza longistaminata	Oryza glaberrima and Oryza barthii
ARC-00016	1	7971733	G	A	R (A or G)	7971784	Forward	110	TGCAGTTGCACGATACTACGATGATAATCCRMGAGAGAGAGAGAGAGAGAG[R]GAGAGAGAGAGA GAGATCTCGCAACGGGGATTCGGACAACATCGTTGCAGCTTTC	TGCAGTTGCACGATACTACGATGATAATCCRMGAGAGAGAGAGAGAGAGAG[R]GAGAGAGAGAGAKMKMK	TGCAGTTGCACGATACTACGATGATAATCCRMGAGAGAGAGAGAGAGAGAGRGAGAGAGAGAGAKMKMK	TGCAGTTGCACGATACTACGATGATAATCCGAGAGAGAGAGAGAGAGAGAGAGAGAGAGAGAGAGAGAG	TGCAGTTGCACGATACTACGATGATAATCCACGAGAGAGAGAGAGAGAGAGAGAGAGAGAGAGAGAGAT	5397390|F|0-68:G>T-68:G>T	0.78079	0.21921	0.229743	G/T	Oryza glaberrima, Oryza barthii and Oryza longistaminata	Oryza spp. sativa and interspecifics
ARC-00017	1	9020126	T	A	W (A or T)	9020172	Forward	115	TCAGGCC TGCAGTCAATTGAAAGATGAGARCRTGACAGATAYTGTAAAAAGAAC[W]AAACYACCAATCAAAYTTTAT CAATATAACAAAACTTTGGAAAAAGAGTTGGCATA	TGCAGTCAATTGAAAGATGAGARCRTGACAGATAYTGTAAAAAGAAC[W]AAACYACCAATCAAAYTTTAT	TGCAGTCAATTGAAAGATGAGARCRTGACAGATAYTGTAAAAAGAACWAAACYACCAATCAAAYTTTAT	TGCAGTCAATTGAAAGATGAGAGCGTGACAGATACTGTAAAAAGAACTAAACTACCAATCAAATTTTAT	TGCAGTCAATTGAAAGATGAGAGCGTGACAGATACTGTAAAAAGAACAAAACCACCAATCAAATTTTAT	5391101|F|0-47:T>A-47:T>A	0.78095	0.21905	0.311431	T/A	Oryza glaberrima, Oryza barthii and Oryza longistaminata	Oryza spp. sativa and interspecifics
ARC-00018	1	13006094	G	A		No SNP	No hit	69	TGCAGAWCTCTTCAATATTRRAGGATAAAGAAARAAATCAYGTDYATTCTTTRGYCAMTGGRARATGTY	TGCAGAWCTCTTCAATATTRRAGGATAAAGAAARAAATCAYGTDYATTCTTTRGYCAMTGGRARATGTY	TGCAGAWCTCTTCAATATTRRAGGATAAAGAAARAAATCAYGTDYATTCTTTRGYCAMTGGRARATGTY	TGCAGATCTCTTCAATATTGGAGGATAAAGAAAGAAATCACGTTTATTCTTTGGCCACTGGGAAATGTC	TGCAGAACTCTTCAATATTGGAGGATAAAGAAAAAAATCACGTGTATTCTTTGGCCAATGGGAAATGTC	19323604|F|0-33:G>A-33:G>A	0.82466	0.17534	0.179122	G/A	Oryza spp. Indica	Oryza spp Japonica
ARC-00019	1	15217548	G	A	R (A or G)	15217566	Forward	105	CTGAAAAAAGAGGACTAGTAAGTTTGTATTTGC TGCAGGAGAAGCTGAYAA[R]ATTSCYGCAAGTATTTACAGATCGGAAGAGCGGTTCAGCAGGAATGCCGA	TGCAGGAGAAGCTGAYAA[R]ATTSCYGCAAGTATTTACAGATCGGAAGAGCGGTTCAGCAGGAATGCCGA	TGCAGGAGAAGCTGAYAARATTSCYGCAAGTATTTACAGATCGGAAGAGCGGTTCAGCAGGAATGCCGA	TGCAGGAGAAGCTGATAAGATTGCCGCAAGTATTTACAGATCGGAAGAGCGGTTCAGCAGGAATGCCGA	TGCAGGAGAAGCTGATAAAATTCCCGCAAGTATTTACAGATCGGAAGAGCGGTTCAGCAGGAATGCCGA	3451684|F|0-22:G>C-22:G>C	0.82291	0.17709	0.038953	G/C	Oryza longistaminata	Oryza glaberrima and Oryza barthii
ARC-00020	1	17960702	T	A		No SNP	Forward	69	TGCAGCTGCTAACYTWTGTASGRAAAARAAATATCATGAGTTGTGTATGTGACCTAKCTAAACCCTGRA	TGCAGCTGCTAACYTWTGTASGRAAAARAAATATCATGAGTTGTGTATGTGACCTAKCTAAACCCTGRA	TGCAGCTGCTAACYTWTGTASGRAAAARAAATATCATGAGTTGTGTATGTGACCTAKCTAAACCCTGRA	TGCAGCTGCTAACTTATGTAGGAAAAAAAAATATCATGAGTTGTGTATGTGACCTAGCTAAACCCTGAA	TGCAGCTGCTAACTTTTGTAGGGAAAAAAAATATCATGAGTTGTGTATGTGACCTAGCTAAACCCTGAA	3762068|F|0-15:A>T-15:A>T	0.78079	0.21921	0.379681	A/T	Oryza glaberrima, Oryza barthii and Oryza longistaminata	Oryza spp. sativa and interspecifics
ARC-00021	1	20297936	T	C	Y (C or T)	20297990	Forward	110	TGCAGCYAGTGKGCAGCGTCCTGCAAGGTTGCAACAKYGCAGTGCCMTGTACTA[Y]GATGTGATGGTACT CCTGTAAAAATTTTTTGTGCTATATCAATATGAAACCT	TGCAGCYAGTGKGCAGCGTCCTGCAAGGTTGCAACAKYGCAGTGCCMTGTACTA[Y]GATGTGATGGTACT	TGCAGCYAGTGKGCAGCGTCCTGCAAGGTTGCAACAKYGCAGTGCCMTGTACTAYGATGTGATGGTACT	TGCAGCCAGTGGGCAGCGTCCTGCAAGGTTGCAACATTGCAGTGCCATGTACTACGATGTGATGGTACT	TGCAGCTAGTGGGCAGCGTCCTGCAAGGTTGCAACAGTGCAGTGCCCTGTACTATGATGTGATGGTACT	3451885|F|0-6:C>T-6:C>T	0.78079	0.21921	0.272459	C/T	Oryza glaberrima, Oryza barthii and Oryza longistaminata	Oryza spp. sativa and interspecifics
ARC-00022	1	22949683	T	C	Y (C or T)	22949723	Forward	110	TGTTTTTGCCGC TGCAGTTACCATTCATCAGTTTGGCAGCACTGATTTGGCA[Y]RCATTGTTA AGTACAGTAGGGAAAGCTTTAAGGACATTAGCTATATAAGATAA	TGCAGTTACCATTCATCAGTTTGGCAGCACTGATTTGGCA[Y]RCATTGTTACAGATCGGAAGAGCGGTTC	TGCAGTTACCATTCATCAGTTTGGCAGCACTGATTTGGCAYRCATTGTTACAGATCGGAAGAGCGGTTC	TGCAGTTACCATTCATCAGTTTGGCAGCACTGATTTGGCACACATTGTTACAGATCGGAAGAGCGGTTC	TGCAGTTACCATTCATCAGTTTGGCAGCACTGATTTGGCATGCATTGTTACAGATCGGAAGAGCGGTTC	5405647|F|0-40:C>T-40:C>T	0.98484	0.01516	0.022193	C/T	Oryza longistaminata	Oryza glaberrima and Oryza barthii
ARC-00023	1	24448285	T	C	Y (C or T)	24448326	Reverse	114	GTCTTGTCCCTGAGTTTAAATTAGGGC TGCAGATTAGGTGCTGAACTCATGATG[Y]TTACAATAATCAASCTCCYCTCAGASAGATGAAATGTACTA TAATTAAGAAGGAA	TGCAGATTAGGTGCTGAACTCATGATG[Y]TTACAATAATCAASCTCCYCTCAGASAGATGAAATGTACTA	TGCAGATTAGGTGCTGAACTCATGATGYTTACAATAATCAASCTCCYCTCAGASAGATGAAATGTACTA	TGCAGATTAGGTGCTGAACTCATGATGTTTACAATAATCAAGCTCCTCTCAGACAGATGAAATGTACTA	TGCAGATTAGGTGCTGAACTCATGATGCTTACAATAATCAAGCTCCCCTCAGACAGATGAAATGTACTA	3771962|F|0-27:T>C-27:T>C	0.99426	0.00574	0.009252	T/C	Oryza longistaminata	Oryza glaberrima and Oryza barthii
ARC-00024	1	27068977	T	C	Y (C or T)	27068991	Forward	110	TGCGGGCTTGTGGCGGGGCCTCGGCAACAATGGCAGAC TGCAGTGACAATGA[Y]GATGGCTAGGACKGATGGGAGCTAGGGTTTTATGGCCACCTRTTTRGGAAAATA	TGCAGTGACAATGA[Y]GATGGCTAGGACKGATGGGAGCTAGGGTTTTATGGCCACCTRTTTRGGAAAATA	TGCAGTGACAATGAYGATGGCTAGGACKGATGGGAGCTAGGGTTTTATGGCCACCTRTTTRGGAAAATA	TGCAGTGACAATGATGATGGCTAGGACGGATGGGAGCTAGGGTTTTATGGCCACCTATTTGGGAAAATA	TGCAGTGACAATGACGATGGCTAGGACGGATGGGAGCTAGGGTTTTATGGCCACCTGTTTGGGAAAATA	3062080|F|0-14:T>C-14:T>C	0.82259	0.17741	0.17271	T/C	Oryza spp. Indica and Oryza spp. lowland	Oryza spp. Japonica and Oryza spp. upland
ARC-00025	1	29780153	A	C	M (A or C)	29780216	Reverse	121	TAGAGTTTGATCCATGCAAAGAAGTGATAGGTTTTACAAGCATCTTAGC TGCAGG[M]TAGAGTTTGATCCATKCAAAGAAGTGATAGGMTGGGCGGTGGWRAAGKTACAGATCGGAAGA	TGCAGG[M]TAGAGTTTGATCCATKCAAAGAAGTGATAGGMTGGGCGGTGGWRAAGKTACAGATCGGAAGA	TGCAGGMTAGAGTTTGATCCATKCAAAGAAGTGATAGGMTGGGCGGTGGWRAAGKTACAGATCGGAAGA	TGCAGGATAGAGTTTGATCCATGCAAAGAAGTGATAGGATGGGCGGTGGTAAAGTTACAGATCGGAAGA	TGCAGGCTAGAGTTTGATCCATGCAAAGAAGTGATAGGATGGGCGGTGGTAAAGTTACAGATCGGAAGA	3761092|F|0-6:A>C-6:A>C	0.96873	0.03127	0.075955	A/C	Oryza longistaminata	Oryza glaberrima and Oryza barthii
ARC-00026	1	33914288	T	G		No SNP	Forward	69	TGCAGCGCGCGYGGCACGAGCATTCTGGTKGCGGAGGTGGAGMTCAYGGTGRGCATRGAGGAGAGGYTT	TGCAGCGCGCGYGGCACGAGCATTCTGGTKGCGGAGGTGGAGMTCAYGGTGRGCATRGAGGAGAGGYTT	TGCAGCGCGCGYGGCACGAGCATTCTGGTKGCGGAGGTGGAGMTCAYGGTGRGCATRGAGGAGAGGYTT	TGCAGCGCGCGCGGCACGAGCATTCTGGTGGCGGAGGTGGAGATCATGGTGAGCATAGAGGAGAGGTTT	TGCAGCGCGCGCGGCACGAGCATTCTGGTTGCGGAGGTGGAGATCATGGTGAGCATAGAGGAGAGGTTT	5399916|F|0-29:G>T-29:G>T	0.77569	0.22431	0.338607	G/T	Oryza longistaminata	Oryza glaberrima and Oryza barthii
ARC-00027	1	34957870	T	C		No SNP	Forward	69	TGCAGAAAAGAYAAGSCAACAATTATGTTGRTARSATCAYATACATATRTYGTAAAATTACAGATCGGA	TGCAGAAAAGAYAAGSCAACAATTATGTTGRTARSATCAYATACATATRTYGTAAAATTACAGATCGGA	TGCAGAAAAGAYAAGSCAACAATTATGTTGRTARSATCAYATACATATRTYGTAAAATTACAGATCGGA	TGCAGAAAAGACAAGGCAACAATTATGTTGATAGCATCATATACATATGTTGTAAAATTACAGATCGGA	TGCAGAAAAGATAAGGCAACAATTATGTTGATAGCATCATATACATATGTTGTAAAATTACAGATCGGA	3753169|F|0-11:C>T-11:C>T	0.77569	0.22431	0.343277	C/T	Oryza longistaminata	Oryza glaberrima and Oryza barthii
ARC-00028	1	35086092	T	C	Y (C or T)	35086107	Reverse	111	TGCAGCCCCGCCWCCGYATAATGCTATAGGAATAYGTAACGGTGACAGTGATAT[Y]GGAGGCGATATAAA TTGTGGGACTCCATGCTTATCAAACGATGTTTGGAGGAA	TGCAGCCCCGCCWCCGYATAATGCTATAGGAATAYGTAACGGTGACAGTGATAT[Y]GGAGGCGATATAAA	TGCAGCCCCGCCWCCGYATAATGCTATAGGAATAYGTAACGGTGACAGTGATATYGGAGGCGATATAAA	TGCAGCCCCGCCACCGCATAATGCTATAGGAATATGTAACGGTGACAGTGATATCGGAGGCGATATAAA	TGCAGCCCCGCCACCGCATAATGCTATAGGAATACGTAACGGTGACAGTGATATTGGAGGCGATATAAA	3057604|F|0-34:T>C-34:T>C	0.78079	0.21921	0.291412	T/C	Oryza glaberrima, Oryza barthii and Oryza longistaminata	Oryza spp. sativa and interspecifics
ARC-00029	1	39031989	G	A	R (A or G)	39032037	Reverse	111	TCCAGCTGTCCTACATCATCCTGTAGCTGCAGC TGCAGTCCCACATTGCTCRRT[R]GATCCACCMCTGGCCAYCACATGTCCTTACATCTAATA TGTTAATTTCTTCT	TGCAGTCCCACATTGCTCRRT[R]GATCCACCMCTGGCCAYCACATGTCCTTACATCTAATATKTTACAGA	TGCAGTCCCACATTGCTCRRTRGATCCACCMCTGGCCAYCACATGTCCTTACATCTAATATKTTACAGA	TGCAGTCCCACATTGCTCAGTAGATCCACCCCTGGCCACCACATGTCCTTACATCTAATATGTTACAGA	TGCAGTCCCACATTGCTCAATGGATCCACCCCTGGCCACCACATGTCCTTACATCTAATATGTTACAGA	3752845|F|0-19:G>A-19:G>A	0.99362	0.00638	0.011258	G/A	Oryza longistaminata	Oryza glaberrima and Oryza barthii
ARC-00030	1	39896085	C	A	R (A or G)	39896127	Forward	110	CGAGATCC TGCAGCAGCTTCATCCTCTGGCTTATCTTCTCTCTTCTCACCT[R]AAKTGATCGAACAAGAGGAGATAMA CACAGCATGTTAATGCACAGGGAAGATGA	TGCAGCAGCTTCATCCTCTGGCTTATCTTCTCTCTTCTCACCT[R]AAKTGATCGAACAAGAGGAGATAMA	TGCAGCAGCTTCATCCTCTGGCTTATCTTCTCTCTTCTCACCTRAAKTGATCGAACAAGAGGAGATAMA	TGCAGCAGCTTCATCCTCTGGCTTATCTTCTCTCTTCTCACCTGAATTGATCGAACAAGAGGAGATACA	TGCAGCAGCTTCATCCTCTGGCTTATCTTCTCTCTTCTCACCTGAATTGATCGAACAAGAGGAGATAAA	3764569|F|0-67:C>A-67:C>A	0.9941	0.0059	0.014043	C/A	Oryza longistaminata	Oryza glaberrima and Oryza barthii
ARC-00031	1	39925562	C	A	M (A or C)	39925572	Forward	113	TGAAGAAAATTAAAAATTGCAGGCTTGGCTGCGCTCGGCCC TGCAGTCCCC[M]ATTTTATGATCTGGASTAACTTTTAGTGTATATTTACAGATCGGAAGAGCGGTTCAGC	TGCAGTCCCC[M]ATTTTATGATCTGGASTAACTTTTAGTGTATATTTACAGATCGGAAGAGCGGTTCAGC	TGCAGTCCCCMATTTTATGATCTGGASTAACTTTTAGTGTATATTTACAGATCGGAAGAGCGGTTCAGC	TGCAGTCCCCCATTTTATGATCTGGAGTAACTTTTAGTGTATATTTACAGATCGGAAGAGCGGTTCAGC	TGCAGTCCCCAATTTTATGATCTGGACTAACTTTTAGTGTATATTTACAGATCGGAAGAGCGGTTCAGC	3753536|F|0-10:C>A-10:C>A	0.99426	0.00574	0.009234	C/A	Oryza longistaminata	Oryza glaberrima and Oryza barthii
ARC-00032	1	40064279	T	C	Y (C or T)	40064301	Forward	124	TGAGGCTTCAGGTGTAGGATGCCAATGCTTTCATTGTTCCTCC TGCAGKTTYGATYMTCTGACCA[Y]TCGCTGCACGATCGGAATATTACAAACAGAAAAGGYACAAGCTAGC AGTAAATC	TGCAGKTTYGATYMTCTGACCA[Y]TCGCTGCACGATCGGAATATTACAAACAGAAAAGGYACAAGCTAGC	TGCAGKTTYGATYMTCTGACCAYTCGCTGCACGATCGGAATATTACAAACAGAAAAGGYACAAGCTAGC	TGCAGGTTCGATTATCTGACCACTCGCTGCACGATCGGAATATTACAAACAGAAAAGGTACAAGCTAGC	TGCAGGTTCGATCCTCTGACCACTCGCTGCACGATCGGAATATTACAAACAGAAAAGGCACAAGCTAGC	6993381|F|0-12:T>C-12:T>C	0.99426	0.00574	0.00923	T/C	Oryza longistaminata	Oryza glaberrima and Oryza barthii
ARC-00033	1	40458227	T	G		No SNP	No hit	69	TGCAGGATATATCCTCRCCRTCYRCTACTKCGBTRTKCAYTGAAYAASCYTATATCCTTGRAACTTAMR	TGCAGGATATATCCTCRCCRTCYRCTACTKCGBTRTKCAYTGAAYAASCYTATATCCTTGRAACTTAMR	TGCAGGATATATCCTCRCCRTCYRCTACTKCGBTRTKCAYTGAAYAASCYTATATCCTTGRAACTTAMR	TGCAGGATATATCCTCACCGTCCGCTACTTCGCTGTTCATTGAACAAGCCTATATCCTTGAAACTTACA	TGCAGGATATATCCTCACCGTCCGCTACTTCGCTGTGCATTGAACAACCCTATATCCTTGAAACTTACA	5403545|F|0-47:G>C-47:G>C	0.78079	0.21921	0.006209	G/C	Oryza glaberrima, Oryza barthii and Oryza longistaminata	Oryza spp. sativa and interspecifics
ARC-00034	1	40496896	G	C		No SNP	Too short hit	69	TGCAGRTAAGAGAAYASMARCACTYRMTTACAGATCGGAAGAGCGGTTCAGCAGGAATGCCGAGACCGA	TGCAGRTAAGAGAAYASMARCACTYRMTTACAGATCGGAAGAGCGGTTCAGCAGGAATGCCGAGACCGA	TGCAGRTAAGAGAAYASMARCACTYRMTTACAGATCGGAAGAGCGGTTCAGCAGGAATGCCGAGACCGA	TGCAGGTAAGAGAATAGCAGCACTTGATTACAGATCGGAAGAGCGGTTCAGCAGGAATGCCGAGACCGA	TGCAGGTAAGAGAATACCAGCACTCAATTACAGATCGGAAGAGCGGTTCAGCAGGAATGCCGAGACCGA	3767435|F|0-16:G>C-16:G>C	0.99426	0.00574	0.009341	G/C	Oryza longistaminata	Oryza glaberrima and Oryza barthii
ARC-00035	1	40531827	G	A	R (A or G)	40531864	Reverse	114	TGACATCTGACTGACGAGTTGACC TGCAGCCATCACAATATAAATCACAAGRTAG[R]WGTAGYTAGTAAATTGGGTTCATGTTTTA ATTGCTTTCACCGAGCATAAATTTC	TGCAGCCATCACAATATAAATCACAAGRTAG[R]WGTAGYTAGTAAATTGGGTTCATGTTTTAMAGAYCGR	TGCAGCCATCACAATATAAATCACAAGRTAGRWGTAGYTAGTAAATTGGGTTCATGTTTTAMAGAYCGR	TGCAGCCATCACAATATAAATCACAAGGTAGGAGTAGTTAGTAAATTGGGTTCATGTTTTACAGATCGG	TGCAGCCATCACAATATAAATCACAAGATAGGAGTAGCTAGTAAATTGGGTTCATGTTTTACAGATCGG	3764592|F|0-27:G>A-27:G>A	0.99426	0.00574	0.009232	G/A	Oryza longistaminata	Oryza glaberrima and Oryza barthii
ARC-00036	1	40671128	A	T	No SNP in Gramene	40671161	Forward	112	TAGAAGAAAACTCTGTAGCTAC TGCAGTGCAATTGTTTGGYTGATTGATARYCCM[W]TTTTA ACCTTTAGGCTAAAAGCCTGAAAGTTGAGAGGTACTAAAAAGTGACT	TGCAGTGCAATTGTTTGGYTGATTGATARYCCM[W]TTTTACAGATCGGAAGAGCGGTTCAGCAGGAATGC	TGCAGTGCAATTGTTTGGYTGATTGATARYCCMWTTTTACAGATCGGAAGAGCGGTTCAGCAGGAATGC	TGCAGTGCAATTGTTTGGTTGATTGATAGTCCCATTTTACAGATCGGAAGAGCGGTTCAGCAGGAATGC	TGCAGTGCAATTGTTTGGTTGATTGATAGTCCCTTTTTACAGATCGGAAGAGCGGTTCAGCAGGAATGC	9752577|F|0-33:A>T-33:A>T	0.78079	0.21921	0.344345	A/T	Oryza glaberrima, Oryza barthii and Oryza longistaminata	Oryza spp. sativa and interspecifics
ARC-00037	1	40715725	A	C	M (A or C)	4071575	Forward	108	TAGTAAGTTCTTCACACGAAAGGAC TGCAGAGAACTGAATATGCACTTCGC[M]TGCCGAAACYTCCAAAGTGMMCGAMTTTTTTCAAGGAAACCA ACAAAAGTTA	TGCAGAGAACTGAATATGCACTTCGC[M]TGCCGAAACYTCCAAAGTGMMCGAMTTTTTTCAAGGAAACCA	TGCAGAGAACTGAATATGCACTTCGCMTGCCGAAACYTCCAAAGTGMMCGAMTTTTTTCAAGGAAACCA	TGCAGAGAACTGAATATGCACTTCGCATGCCGAAACTTCCAAAGTGAACGACTTTTTTCAAGGAAACCA	TGCAGAGAACTGAATATGCACTTCGCATGCCGAAACTTCCAAAGTGCACGACTTTTTTCAAGGAAACCA	3055366|F|0-46:A>C-46:A>C	0.99426	0.00574	0.012027	A/C	Oryza longistaminata	Oryza glaberrima and Oryza barthii
ARC-00038	1	40762407	T	G	K (G or T)	40762425	Forward	108	TCAGGCTTGCTGGCTATCGGTCGCCCGAAACAGTCC TGCAGCGAGRACAGTMAT[K]CGTTCARAAAAACACAAGAACAGATVGAGAATTACAGATCGGAAGAGCGG	TGCAGCGAGRACAGTMAT[K]CGTTCARAAAAACACAAGAACAGATVGAGAATTACAGATCGGAAGAGCGG	TGCAGCGAGRACAGTMATKCGTTCARAAAAACACAAGAACAGATVGAGAATTACAGATCGGAAGAGCGG	TGCAGCGAGAACAGTAATTCGTTCAGAAAAACACAAGAACAGATCGAGAATTACAGATCGGAAGAGCGG	TGCAGCGAGAACAGTAATGCGTTCAGAAAAACACAAGAACAGATCGAGAATTACAGATCGGAAGAGCGG	3761191|F|0-18:T>G-18:T>G	0.99426	0.00574	0.00925	T/G	Oryza longistaminata	Oryza glaberrima and Oryza barthii
ARC-00039	1	40943644	G	A	R (A or G)	40943669	Reverse	112	TGCTAGCTAAC TGCAGMTACCAAAGACCTTGTGYCTGCACCAYCCGTTTCCGATC[R]AMCAGATCCRYCCATCACACRGCA TCTGTAACTGTGCAGGTTTTAATTTCAT	TGCAGMTACCAAAGACCTTGTGYCTGCACCAYCCGTTTCCGATC[R]AMCAGATCCRYCCATCACACRGCA	TGCAGMTACCAAAGACCTTGTGYCTGCACCAYCCGTTTCCGATCRAMCAGATCCRYCCATCACACRGCA	TGCAGATACCAAAGACCTTGTGCCTGCACCATCCGTTTCCGATCGACCAGATCCGCCCATCACACAGCA	TGCAGATACCAAAGACCTTGTGTCTGCACCATCCGTTTCCGATCGACCAGATCCGCCCATCACACAGCA	9758644|F|0-22:C>T-22:C>T	0.99075	0.00925	0.345225	C/T	Oryza longistaminata	Oryza glaberrima and Oryza barthii
ARC-00040	1	41081963	T	G	K (G or T)	41081981	Forward	107	TAGCAGCTAGCTAGCTGAGCTCGTCGTCGCGAGCC TGCAGAATTGGCCGGCGA[K]GCTGGCTGKGCTCTTTACAGATCGGAAGAGCGGTTCAGCAGGAATGCCGA	TGCAGAATTGGCCGGCGA[K]GCTGGCTGKGCTCTTTACAGATCGGAAGAGCGGTTCAGCAGGAATGCCGA	TGCAGAATTGGCCGGCGAKGCTGGCTGKGCTCTTTACAGATCGGAAGAGCGGTTCAGCAGGAATGCCGA	TGCAGAATTGGCCGGCGAGGCTGGCTGTGCTCTTTACAGATCGGAAGAGCGGTTCAGCAGGAATGCCGA	TGCAGAATTGGCCGGCGAGGCTGGCTGGGCTCTTTACAGATCGGAAGAGCGGTTCAGCAGGAATGCCGA	5402686|F|0-27:T>G-27:T>G	0.99426	0.00574	0.012112	T/G	Oryza longistaminata	Oryza glaberrima and Oryza barthii
ARC-00041	1	41185562	G	A		No SNP	No hit	69	TGCAGTCCCTWGGRAAGKYCATMCAYKGCMTGGYRCTAAARCRMTTGAWTGMATTCAATTTACAGATCG	TGCAGTCCCTWGGRAAGKYCATMCAYKGCMTGGYRCTAAARCRMTTGAWTGMATTCAATTTACAGATCG	TGCAGTCCCTWGGRAAGKYCATMCAYKGCMTGGYRCTAAARCRMTTGAWTGMATTCAATTTACAGATCG	TGCAGTCCCTTGGGAAGTCCATCCACTGCATGGCGCTAAAGCGCTTGATTGAATTCAATTTACAGATCG	TGCAGTCCCTTGGGAAGTCCATCCACTGCATGGCGCTAAAGCACTTGATTGCATTCAATTTACAGATCG	3999372|F|0-42:G>A-42:G>A	0.99426	0.00574	0.009782	G/A	Oryza longistaminata	Oryza glaberrima and Oryza barthii
ARC-00042	1	41186273	T	A	W (A or T)	41186286	Forward	110	TGTCTGTGTTGTAGACATGCTTGGGCGTGCTGGTCGGC TGCAGGAAGCRCA[W]AAGTTTGTGGAGAGTTTACCATYXAAACAAGCACATGGARTCTGGGGTGCRCTKT	TGCAGGAAGCRCA[W]AAGTTTGTGGAGAGTTTACCATYXAAACAAGCACATGGARTCTGGGGTGCRCTKT	TGCAGGAAGCRCAWAAGTTTGTGGAGAGTTTACCATYXAAACAAGCACATGGARTCTGGGGTGCRCTKT	TGCAGGAAGCACAAAAGTTTGTGGAGAGTTTACCATCGAAACAAGCACATGGAGTCTGGGGTGCACTGT	TGCAGGAAGCACATAAGTTTGTGGAGAGTTTACCATCGAAACAAGCACATGGAATCTGGGGTGCGCTGT	9755185|F|0-13:A>T-13:A>T	0.99426	0.00574	0.011232	A/T	Oryza longistaminata	Oryza glaberrima and Oryza barthii
ARC-00043	1	41188084	A	T		No SNP	Reverse	69	TGCAGGGAGACGCCGCCGAACGATGAATGCAGGCTTTGGCTAGGGCCGCCTGACGAACCTGAAAAWKKC	TGCAGGGAGACGCCGCCGAACGATGAATGCAGGCTTTGGCTAGGGCCGCCTGACGAACCTGAAAAWKKC	TGCAGGGAGACGCCGCCGAACGATGAATGCAGGCTTTGGCTAGGGCCGCCTGACGAACCTGAAAAWKKC	TGCAGGGAGACGCCGCCGAACGATGAATGCAGGCTTTGGCTAGGGCCGCCTGACGAACCTGAAAATGTC	TGCAGGGAGACGCCGCCGAACGATGAATGCAGGCTTTGGCTAGGGCCGCCTGACGAACCTGAAAAATGC	9746913|F|0-65:T>A-65:T>A	0.99426	0.00574	0.00941	T/A	Oryza longistaminata	Oryza glaberrima and Oryza barthii
ARC-00044	1	41542807	G	A		No SNP	Reverse	69	TGCAGTCAGAATGAGGACKTCAAGAAGGGAATTRCGCTACARTGARGMCCAGGTAYTGTACATARCTTT	TGCAGTCAGAATGAGGACKTCAAGAAGGGAATTRCGCTACARTGARGMCCAGGTAYTGTACATARCTTT	TGCAGTCAGAATGAGGACKTCAAGAAGGGAATTRCGCTACARTGARGMCCAGGTAYTGTACATARCTTT	TGCAGTCAGAATGAGGACTTCAAGAAGGGAATTACGCTACAATGAGGCCCAGGTATTGTACATAACTTT	TGCAGTCAGAATGAGGACTTCAAGAAGGGAATTACGCTACAGTGAGGCCCAGGTATTGTACATAGCTTT	3992545|F|0-41:A>G-41:A>G	0.78079	0.21921	0.346192	A/G	Oryza glaberrima, Oryza barthii and Oryza longistaminata	Oryza spp. sativa and interspecifics
ARC-00045	1	42128434	C	A	M (A or C)	42128464	Reverse	112	TGGCCATGGTGCTGTAAGGATAGCCGTCTGGCTC TGCAGCSMATACAGTTGGACT[M]GAAACGTRTACCAGTTRGTAGYTTTTTA AGGGCGAGGTGCCAAGTTAGGATA	TGCAGCSMATACAGTTGGACT[M]GAAACGTRTACCAGTTRGTAGYTTTTTACAGATCGGAAGAGCGGTTC	TGCAGCSMATACAGTTGGACTMGAAACGTRTACCAGTTRGTAGYTTTTTACAGATCGGAAGAGCGGTTC	TGCAGCGCATACAGTTGGACTCGAAACGTATACCAGTTGGTAGCTTTTTACAGATCGGAAGAGCGGTTC	TGCAGCGCATACAGTTGGACTCGAAACGTATACCAGTTGGTAGTTTTTTACAGATCGGAAGAGCGGTTC	3763688|F|0-43:C>T-43:C>T	0.99426	0.00574	0.193076	C/T	Oryza longistaminata	Oryza glaberrima and Oryza barthii
ARC-00046	1	43100556	T	C	Y (C or T)	43100601	Forward	110	TGGAGC TGCAGGTACATATATTACAGGTAKATGYGGRCCTATCCTAAATTC[Y]AATTTCGGTATGCCTGTGAGTGC TGATCAAATTAAGCACTTAAAGATTACTTTA	TGCAGGTACATATATTACAGGTAKATGYGGRCCTATCCTAAATTC[Y]AATTTCGGTATGCCTGTGAGTGC	TGCAGGTACATATATTACAGGTAKATGYGGRCCTATCCTAAATTCYAATTTCGGTATGCCTGTGAGTGC	TGCAGGTACATATATTACAGGTAGATGTGGGCCTATCCTAAATTCTAATTTCGGTATGCCTGTGAGTGC	TGCAGGTACATATATTACAGGTAGATGTGGGCCTATCCTAAATTCCAATTTCGGTATGCCTGTGAGTGC	3050485|F|0-45:T>C-45:T>C	0.99426	0.00574	0.117991	T/C	Oryza longistaminata	Oryza glaberrima and Oryza barthii
ARC-00047	2	2010428	G	A	R (A or G)	2010468	Reverse	114	TCCGAGTCCTCCCCTCCCCGGCCTCC TGCAGTGCAGGCGGCGGACAATTGGCGAC[R]CGGAGAAGGCGACGGTGGAAGCCATGGCAGAGRGAG CAGAGGAGATGGCTGGGC	TGCAGTGCAGGCGGCGGACAATTGGCGAC[R]CGGAGAAGGCGACGGTGGAAGCCATGGCAGAGRGAGSRG	TGCAGTGCAGGCGGCGGACAATTGGCGACRCGGAGAAGGCGACGGTGGAAGCCATGGCAGAGRGAGSRG	TGCAGTGCAGGCGGCGGACAATTGGCGACGCGGAGAAGGCGACGGTGGAAGCCATGGCAGAGGGAGCAG	TGCAGTGCAGGCGGCGGACAATTGGCGACACGGAGAAGGCGACGGTGGAAGCCATGGCAGAGAGAGCAG	12387487|F|0-29:G>A-29:G>A	0.78079	0.21921	0.256841	G/A	Oryza glaberrima, Oryza barthii and Oryza longistaminata	Oryza spp. sativa and interspecifics
ARC-00048	2	2445336	T	G	K (G or T)	2445379	Forward	109	GCCGCGAGACC TGCAGCGAATCTTGGTGCGACTTTGACAGGGATAGAAGGTTTT[K]CACCATRCTCACCGGTGTGGAGGTG GTGCGCTGCAACGGCGACAAGCTTC	TGCAGCGAATCTTGGTGCGACTTTGACAGGGATAGAAGGTTTT[K]CACCATRCTCACCGGTGTGGAGGTG	TGCAGCGAATCTTGGTGCGACTTTGACAGGGATAGAAGGTTTTKCACCATRCTCACCGGTGTGGAGGTG	TGCAGCGAATCTTGGTGCGACTTTGACAGGGATAGAAGGTTTTGCACCATGCTCACCGGTGTGGAGGTG	TGCAGCGAATCTTGGTGCGACTTTGACAGGGATAGAAGGTTTTTCACCATGCTCACCGGTGTGGAGGTG	5390923|F|0-43:G>T-43:G>T	0.78079	0.21921	0.327044	G/T	Oryza glaberrima, Oryza barthii and Oryza longistaminata	Oryza spp. sativa and interspecifics
ARC-00049	2	2687374	T	C	No SNP in Gramene	2687415	Forward	110	TGGGAACATGC TGCAGCGAACACTCAGTGGTGGTATCCTTAGGCATGCATGTA[Y]GRGGTYGTGGGTTCAAGTCCTTACCC CATCGTGTTTCGATTGTTTTTTTCCA	TGCAGCGAACACTCAGTGGTGGTATCCTTAGGCATGCATGTA[Y]GRGGTYGTGGGTTCAAGTCCTTACCC	TGCAGCGAACACTCAGTGGTGGTATCCTTAGGCATGCATGTAYGRGGTYGTGGGTTCAAGTCCTTACCC	TGCAGCGAACACTCAGTGGTGGTATCCTTAGGCATGCATGTACGGGGTCGTGGGTTCAAGTCCTTACCC	TGCAGCGAACACTCAGTGGTGGTATCCTTAGGCATGCATGTATGGGGTTGTGGGTTCAAGTCCTTACCC	3449013|F|0-42:C>T-42:C>T	0.78079	0.21921	0.382404	C/T	Oryza glaberrima, Oryza barthii and Oryza longistaminata	Oryza spp. sativa and interspecifics
ARC-00050	2	2961790	G	A	R (A or G)	2961842	Reverse	106	CGGCACAGATTGCTGCAAATGGGACGGGATCGCC TGCAGCCAAGATGGGAC[R]GTAAYTGATGTTTCTCTGGCTTCTAGGARCCTYCAGGGGAACATCTCACCD	TGCAGCCAAGATGGGAC[R]GTAAYTGATGTTTCTCTGGCTTCTAGGARCCTYCAGGGGAACATCTCACCD	TGCAGCCAAGATGGGACRGTAAYTGATGTTTCTCTGGCTTCTAGGARCCTYCAGGGGAACATCTCACCD	TGCAGCCAAGATGGGACAGTAACTGATGTTTCTCTGGCTTCTAGGAGCCTTCAGGGGAACATCTCACCG	TGCAGCCAAGATGGGACGGTAATTGATGTTTCTCTGGCTTCTAGGAGCCTTCAGGGGAACATCTCACCT	3056461|F|0-17:A>G-17:A>G	0.78095	0.21905	0.258586	A/G	Oryza glaberrima, Oryza barthii and Oryza longistaminata	Oryza spp. sativa and interspecifics
ARC-00051	2	3076857	T	C		No SNP	Reverse	69	TGCAGYAGTCAGAATGAGTAATAATCGTCGTCGTTTTATTATAAGTGTTGCCSGAGAACACGAGGGAGC	TGCAGYAGTCAGAATGAGTAATAATCGTCGTCGTTTTATTATAAGTGTTGCCSGAGAACACGAGGGAGC	TGCAGYAGTCAGAATGAGTAATAATCGTCGTCGTTTTATTATAAGTGTTGCCSGAGAACACGAGGGAGC	TGCAGTAGTCAGAATGAGTAATAATCGTCGTCGTTTTATTATAAGTGTTGCCCGAGAACACGAGGGAGC	TGCAGCAGTCAGAATGAGTAATAATCGTCGTCGTTTTATTATAAGTGTTGCCGGAGAACACGAGGGAGC	9747798|F|0-5:T>C-5:T>C	0.78079	0.21921	0.258588	T/C	Oryza glaberrima, Oryza barthii and Oryza longistaminata	Oryza spp. sativa and interspecifics
ARC-00052	2	3298019	T	C	Y (C or T)	3298060	Reverse	111	TCCACTTGTTAGAATTATTTTCTATC TGCAGCAACTGGTGKTTGRAYTCAAGCA[Y]TBGTATAARAAATRMAGTAAAAATCACAAACRMAATAGAA CAAGACAAAAAA	TGCAGCAACTGGTGKTTGRAYTCAAGCA[Y]TBGTATAARAAATRMAGTAAAAATCACAAAC[R]MAATAGAA	TGCAGCAACTGGTGKTTGRAYTCAAGCAYTBGTATAARAAATRMAGTAAAAATCACAAACRMAATAGAA	TGCAGCAACTGGTGGTTGAATTCAAGCATTCGTATAAGAAATACAGTAAAAATCACAAACACAATAGAA	TGCAGCAACTGGTGGTTGAATTCAAGCACTCGTATAAGAAATACAGTAAAAATCACAAACGCAATAGAA	5392549|F|0-28:T>C-28:T>C	0.78095	0.21905	0.343652	T/C	Oryza glaberrima, Oryza barthii and Oryza longistaminata	Oryza spp. sativa and interspecifics
ARC-00053	2	5132374	T	G	K (G or T)	5132416	Forward	109	TGCTGGTGCTC TGCAGATGGTATTCTTGGTGGGACTAAGCCACACCCGYTAGC[K]TKGGATGACGCTATGAACCCTKTTWT TTGTTATGGTTGATGTTTTAATTCA	TGCAGATGGTATTCTTGGTGGGACTAAGCCACACCCGYTAGC[K]TKGGATGACGCTATGAACCCTKTTWT	TGCAGATGGTATTCTTGGTGGGACTAAGCCACACCCGYTAGCKTKGGATGACGCTATGAACCCTKTTWT	TGCAGATGGTATTCTTGGTGGGACTAAGCCACACCCGTTAGCTTGGGATGACGCTATGAACCCTTTTTT	TGCAGATGGTATTCTTGGTGGGACTAAGCCACACCCGTTAGCGTTGGATGACGCTATGAACCCTTTTTT	5405675|F|0-44:G>T-44:G>T	0.78079	0.21921	0.011685	G/T	Oryza glaberrima, Oryza barthii and Oryza longistaminata	Oryza spp. sativa and interspecifics
ARC-00054	2	5507900	A	G	R (A or G)	5507909	Reverse	117	TGCAGGYCGATCTCGGCHTCCCCCATSASGTCGYCSTTGGACAGCATGTCGTGGTCGAAC[R]CTTGCTGC ATCCAAGAAAAGCAAAGATCACAATTATCAGATGGATGAACACTC	TGCAGGYCGATCTCGGCHTCCCCCATSASGTCGYCSTTGGACAGCATGTCGTGGTCGAAC[R]CTTGCTGC	TGCAGGYCGATCTCGGCHTCCCCCATSASGTCGYCSTTGGACAGCATGTCGTGGTCGAACRCTTGCTGC	TGCAGGTCGATCTCGGCTTCCCCCATCAGGTCGTCCTTGGACAGCATGTCGTGGTCGAACACTTGCTGC	TGCAGGTCGATCTCGGCCTCCCCCATCACGTCGTCCTTGGACAGCATGTCGTGGTCGAACACTTGCTGC	3059992|F|0-28:G>C-28:G>C	0.82451	0.17549	0.044231	G/C	Oryza spp. Indica and Oryza spp. lowland	Oryza spp. Japonica and Oryza spp. upland
ARC-00055	2	6665002	C	G		No SNP	Forward	69	TGCAGTGTTTTGCTGCCTATTTTSAGGGCCCTATTGCTTGAGAGGATATATAGACAAAGGGGRARGGGG	TGCAGTGTTTTGCTGCCTATTTTSAGGGCCCTATTGCTTGAGAGGATATATAGACAAAGGGGRARGGGG	TGCAGTGTTTTGCTGCCTATTTTSAGGGCCCTATTGCTTGAGAGGATATATAGACAAAGGGGRARGGGG	TGCAGTGTTTTGCTGCCTATTTTGAGGGCCCTATTGCTTGAGAGGATATATAGACAAAGGGGAAGGGGG	TGCAGTGTTTTGCTGCCTATTTTCAGGGCCCTATTGCTTGAGAGGATATATAGACAAAGGGGGAAGGGG	3999497|F|0-23:G>C-23:G>C	0.78079	0.21921	0.360628	G/C	Oryza glaberrima, Oryza barthii and Oryza longistaminata	Oryza spp. sativa and interspecifics
ARC-00056	2	8808163	T	C	Y (C or T)	8808204	Reverse	110	GATAGAGAAGAGCAGCTGGCTACAGATCTATAGCCAGC TGCAGCAYRRAYTC[Y]AAGACGTAATGTRTGTAYGAWAGGTGDGACCATRTATTACAGATCGGAAGAGCG	TGCAGCAYRRAYTC[Y]AAGACGTAATGTRTGTAYGAWAGGTGDGACCATRTATTACAGATCGGAAGAGCG	TGCAGCAYRRAYTCYAAGACGTAATGTRTGTAYGAWAGGTGDGACCATRTATTACAGATCGGAAGAGCG	TGCAGCATAAACTCTAAGACGTAATGTGTGTATGATAGGTGGGACCATGTATTACAGATCGGAAGAGCG	TGCAGCACAGACTCCAAGACGTAATGTGTGTATGATAGGTGTGACCATGTATTACAGATCGGAAGAGCG	19323854|F|0-7:T>C-7:T>C	0.78079	0.21921	0.32344	T/C	Oryza glaberrima, Oryza barthii and Oryza longistaminata	Oryza spp. sativa and interspecifics
ARC-00057	2	9922722	C	T	Y (C or T)	9922769	Reverse	115	TGCCGAGGTGGAGTCTTCGGAGGATGACGCCAGGGC TGCAGCGGTTTCCCACCCCAAC[Y]GTCCCACTCTCGASATTCAAAGGTACAAWGARCRCCDTATGAAAAC AAGCCA	TGCAGCGGTTTCCCACCCCAAC[Y]GTCCCACTCTCGASATTCAAAGGTACAAWGARCRCCDTATGAAAAC	TGCAGCGGTTTCCCACCCCAACYGTCCCACTCTCGASATTCAAAGGTACAAWGARCRCCDTATGAAAAC	TGCAGCGGTTTCCCACCCCAACTGTCCCACTCTCGACATTCAAAGGTACAATGAACGCCGTATGAAAAC	TGCAGCGGTTTCCCACCCCAACCGTCCCACTCTCGAGATTCAAAGGTACAATGAACGCCTTATGAAAAC	3764395|F|0-22:T>C-22:T>C	0.78079	0.21921	0.347292	T/C	Oryza glaberrima, Oryza barthii and Oryza longistaminata	Oryza spp. sativa and interspecifics
ARC-00058	2	11149880	C	G	S (G or C)	11149887	Reverse	119	TGCAGGAGAGGTGCTCATTTTTTTMTTTTATTTTCGCTTCTTGTAAAAGGAAAACGTGGGCC[S]ACCAA CGCAACACCAAGGCAAAAGGAGCTGTGCACTCTGAGTGTGTATCAGGC	TGCAGGAGAGGTGCTCATTTTTTTMTTTTATTTTCGCTTCTTGTAAAAGGAAAACGTGGGCC[S]ACCAAM	TGCAGGAGAGGTGCTCATTTTTTTMTTTTATTTTCGCTTCTTGTAAAAGGAAAACGTGGGCCSACCAAM	TGCAGGAGAGGTGCTCATTTTTTTCTTTTATTTTCGCTTCTTGTAAAAGGAAAACGTGGGCCCACCAAC	TGCAGGAGAGGTGCTCATTTTTTTCTTTTATTTTCGCTTCTTGTAAAAGGAAAACGTGGGCCCACCAAA	4393573|F|0-68:C>A-68:C>A	0.78079	0.21921	0.330825	C/A	Oryza glaberrima, Oryza barthii and Oryza longistaminata	Oryza spp. sativa and interspecifics
ARC-00059	2	11179555	C	A		No SNP	No hit	69	TGCAGAMGCAGAGRARACRYGTGYAGAWCYCTCTSCYTGRYKGCTTCRTCAAADTCCGTGTGTAGGYCG	TGCAGAMGCAGAGRARACRYGTGYAGAWCYCTCTSCYTGRYKGCTTCRTCAAADTCCGTGTGTAGGYCG	TGCAGAMGCAGAGRARACRYGTGYAGAWCYCTCTSCYTGRYKGCTTCRTCAAADTCCGTGTGTAGGYCG	TGCAGAAGCAGAGGAGACGTGTGTAGATCCCTCTCCCTGATGGCTTCATCAAAGTCCGTGTGTAGGCCG	TGCAGACGCAGAGGAGACGTGTGTAGATCCCTCTCCCTGGTGGCTTCGTCAAAGTCCGTGTGTAGGCCG	3058576|F|0-6:A>C-6:A>C	0.78079	0.21921	0.302779	A/C	Oryza glaberrima, Oryza barthii and Oryza longistaminata	Oryza spp. sativa and interspecifics
ARC-00060	2	11589435	G	A	R (A or G)	11589463	Forward	116	TGCGGCATGCAACGCAACGCAACACTAGC TGCAGATGACAACACGGATCAGTTTAGT[R]CAGGGTTCACAAAACCGATAAAWWTTTTGCAAAAACCATT CGTAAAACCGCTAC	TGCAGATGACAACACGGATCAGTTTAGT[R]CAGGGTTCACAAAACCGATAAAWWTTTTGCAAAAACCATT	TGCAGATGACAACACGGATCAGTTTAGTRCAGGGTTCACAAAACCGATAAAWWTTTTGCAAAAACCATT	TGCAGATGACAACACGGATCAGTTTAGTGCAGGGTTCACAAAACCGATAAATTTTTTGCAAAAACCATT	TGCAGATGACAACACGGATCAGTTTAGTACAGGGTTCACAAAACCGATAAAATTTTTGCAAAAACCATT	3056655|F|0-28:G>A-28:G>A	0.78079	0.21921	0.281483	G/A	Oryza glaberrima, Oryza barthii and Oryza longistaminata	Oryza spp. sativa and interspecifics
ARC-00061	2	12033476	T	C	Y (C or T)	12033534	Forward	114	TGCAGTCATTTCACACCCAAAAAAAATGAAACTTATGGTAAACCTTGTTAGCATACAT[Y]RATTCCACAA AATAGAAAATATACCACACTTAGTCCATCTTCCTTTCCGATT	TGCAGTCATTTCACACCCAAAAAAAATGAAACTTATGGTAAACCTTGTTAGCATACAT[Y]RATTCCACAA	TGCAGTCATTTCACACCCAAAAAAAATGAAACTTATGGTAAACCTTGTTAGCATACATYRATTCCACAA	TGCAGTCATTTCACACCCAAAAAAAATGAAACTTATGGTAAACCTTGTTAGCATACATTGATTCCACAA	TGCAGTCATTTCACACCCAAAAAAAATGAAACTTATGGTAAACCTTGTTAGCATACATCAATTCCACAA	9756065|F|0-58:T>C-58:T>C	0.78079	0.21921	0.316613	T/C	Oryza glaberrima, Oryza barthii and Oryza longistaminata	Oryza spp. sativa and interspecifics
ARC-00062	2	12370974	A	G	R (A or G)	12370984	Reverse	114	TGCAGATCATGCAAATGTAGTGAAAAAAAAGCATAAGATAAGATGACATTCACTAACA[R]RTACTACCTC CGTTTCAGGTTATAAGACCTTCTAGCATTGCCCACATTCATA	TGCAGATCATGCAAATGTAGTGAAAAAAAAGCATAAGATAAGATGACATTCACTAACA[R]RTACTACCTC	TGCAGATCATGCAAATGTAGTGAAAAAAAAGCATAAGATAAGATGACATTCACTAACARRTACTACCTC	TGCAGATCATGCAAATGTAGTGAAAAAAAAGCATAAGATAAGATGACATTCACTAACAGGTACTACCTC	TGCAGATCATGCAAATGTAGTGAAAAAAAAGCATAAGATAAGATGACATTCACTAACAAATACTACCTC	3061226|F|0-58:G>A-58:G>A	0.78079	0.21921	0.258715	G/A	Oryza glaberrima, Oryza barthii and Oryza longistaminata	Oryza spp. sativa and interspecifics
ARC-00063	2	12851214	G	A	R (A or G)	12851227	Reverse	113	TGCAGGGGGYTTTCTTCGTCCATCSAGGAACKACAGCACCCAAGACATTCTTGWGC[R]ACTAGCTAATG ATTTCGAGATGGTCCTGACTGTCAAGATTGAAGTCCAAAAAT	TGCAGGGGGYTTTCTTCGTCCATCSAGGAACKACAGCACCCAAGACATTCTTGWGC[R]ACTAGCTAATGR	TGCAGGGGGYTTTCTTCGTCCATCSAGGAACKACAGCACCCAAGACATTCTTGWGCRACTAGCTAATGR	TGCAGGGGGCTTTCTTCGTCCATCCAGGAACGACAGCACCCAAGACATTCTTGAGCAACTAGCTAATGA	TGCAGGGGGCTTTCTTCGTCCATCCAGGAACGACAGCACCCAAGACATTCTTGAGCGACTAGCTAATGA	5396075|F|0-56:A>G-56:A>G	0.95565	0.04435	0.151553	A/G	Oryza spp. Indica	Oryza spp Japonica
ARC-00064	2	13919721	C	T		No SNP	No hit	69	TGCAGAAAYTWGCTRTWTCRTWKGAAAMTGGAASAAAGATCAGYRATATTTCTGTTACAGATCGGAAGA	TGCAGAAAYTWGCTRTWTCRTWKGAAAMTGGAASAAAGATCAGYRATATTTCTGTTACAGATCGGAAGA	TGCAGAAAYTWGCTRTWTCRTWKGAAAMTGGAASAAAGATCAGYRATATTTCTGTTACAGATCGGAAGA	TGCAGAAATTAGCTATATCGTAGGAAAATGGAAGAAAGATCAGCGATATTTCTGTTACAGATCGGAAGA	TGCAGAAACTAGCTATATCGTAGGAAAATGGAAGAAAGATCAGCGATATTTCTGTTACAGATCGGAAGA	4391793|F|0-8:T>C-8:T>C	0.77585	0.22415	0.338233	T/C	Oryza longistaminata	Oryza glaberrima and Oryza barthii
ARC-00065	2	13946711	G	C	S (G or C)	13946763	Reverse	113	TCAAATTTAAATTTGGATGAAACTCATCGAAATCCGGCTTC TGCAGCCTCGTCGAAAC[S]TCGAAATTTCGTGGAAWTCGATCGGTTTTCGTCGGAATYGTGRACCCTGGT	TGCAGCCTCGTCGAAAC[S]TCGAAATTTCGTGGAAWTCGATCGGTTTTCGTCGGAATYGTGRACCCTGGT	TGCAGCCTCGTCGAAACSTCGAAATTTCGTGGAAWTCGATCGGTTTTCGTCGGAATYGTGRACCCTGGT	TGCAGCCTCGTCGAAACGTCGAAATTTCGTGGAATTCGATCGGTTTTCGTCGGAATTGTGGACCCTGGT	TGCAGCCTCGTCGAAACCTCGAAATTTCGTGGAAATCGATCGGTTTTCGTCGGAATCGTGAACCCTGGT	12387521|F|0-17:G>C-17:G>C	0.78095	0.21905	0.282218	G/C	Oryza glaberrima, Oryza barthii and Oryza longistaminata	Oryza spp. sativa and interspecifics
ARC-00066	2	14337444	T	C	Y (C or T)	14337494	Forward	109	TGCAGCTYTCATTTTGCKGTTGCTATCTGCATTTGTCGTCAGAGATGGAGC[Y]ATMGAAATGCATGWTGC TCCTCCGTTCTGTTATTTCCTGCTTACATTCTGCTTC	TGCAGCTYTCATTTTGCKGTTGCTATCTGCATTTGTCGTCAGAGATGGAGC[Y]ATMGAAATGCATGWTGC	TGCAGCTYTCATTTTGCKGTTGCTATCTGCATTTGTCGTCAGAGATGGAGCYATMGAAATGCATGWTGC	TGCAGCTTTCATTTTGCGGTTGCTATCTGCATTTGTCGTCAGAGATGGAGCTATCGAAATGCATGATGC	TGCAGCTCTCATTTTGCGGTTGCTATCTGCATTTGTCGTCAGAGATGGAGCTATAGAAATGCATGATGC	5400312|F|0-7:T>C-7:T>C	0.77616	0.22384	0.345558	T/C	Oryza longistaminata	Oryza glaberrima and Oryza barthii
ARC-00067	2	16680775	A	T	W (A or T)	16680808	Forward	110	TTTTTGTAATAAAGTGAC TGCAGGTTGTTAGCGTAYATCCGTGTAGAAGTCA[W]CTATAAACTAATATCCAAGAAAAAATYCAATTT AATATATGCTTCTATTGTAC	TGCAGGTTGTTAGCGTAYATCCGTGTAGAAGTCA[W]CTATAAACTAATATCCAAGAAAAAATYCAATTTR	TGCAGGTTGTTAGCGTAYATCCGTGTAGAAGTCAWCTATAAACTAATATCCAAGAAAAAATYCAATTTR	TGCAGGTTGTTAGCGTATATCCGTGTAGAAGTCATCTATAAACTAATATCCAAGAAAAAATCCAATTTA	TGCAGGTTGTTAGCGTACATCCGTGTAGAAGTCAACTATAAACTAATATCCAAGAAAAAATCCAATTTG	3050913|F|0-17:T>C-17:T>C	0.78079	0.21921	0.118454	T/C	Oryza glaberrima, Oryza barthii and Oryza longistaminata	Oryza spp. sativa and interspecifics
ARC-00068	2	16732668	G	A	R (A or G)	16732676	Reverse	118	TGCAGGAGACCAACGCTAGSATCCACGCTGCGCTCGACYGCGCTCGAGGTTACCTTGCCG[R]CAAGCTCC CTCTCCGGCTTGACTCCGGGAAGATGATGGGAGAAGGAAGGAAGAA	TGCAGGAGACCAACGCTAGSATCCACGCTGCGCTCGACYGCGCTCGAGGTTACCTTGCCG[R]CAAGCTCC	TGCAGGAGACCAACGCTAGSATCCACGCTGCGCTCGACYGCGCTCGAGGTTACCTTGCCGRCAAGCTCC	TGCAGGAGACCAACGCTAGCATCCACGCTGCGCTCGACTGCGCTCGAGGTTACCTTGCCGGCAAGCTCC	TGCAGGAGACCAACGCTAGGATCCACGCTGCGCTCGACTGCGCTCGAGGTTACCTTGCCGGCAAGCTCC	3061677|F|0-19:C>G-19:C>G	0.78079	0.21921	0.299589	C/G	Oryza glaberrima, Oryza barthii and Oryza longistaminata	Oryza spp. sativa and interspecifics
ARC-00069	2	21304519	T	C	Y (C or T)	21304580	Forward	123	TGCAGGCGCGGACACCGGCGACGGTGACAATGACGACGACGACGACGACGACATGGCGGCGC[Y]KCCCTG CTCGACACCCCGCACCATACTCTCGATCGTCACTCGTCCGGGCACTCGATC	TGCAGGCGCGGACACCGGCGACGGTGACAATGACGACGACGACGACGACGACATGGCGGCGC[Y]KCCCTG	TGCAGGCGCGGACACCGGCGACGGTGACAATGACGACGACGACGACGACGACATGGCGGCGCYKCCCTG	TGCAGGCGCGGACACCGGCGACGGTGACAATGACGACGACGACGACGACGACATGGCGGCGCTTCCCTG	TGCAGGCGCGGACACCGGCGACGGTGACAATGACGACGACGACGACGACGACATGGCGGCGCCGCCCTG	5385631|F|0-62:T>C-62:T>C	0.95597	0.04403	0.156048	T/C	Oryza spp. Indica and Oryza spp. lowland	Oryza spp. Japonica and Oryza spp. upland
ARC-00070	2	22044764	C	A	M (A or C)	22044798	Forward	109	GCAAAATCTAAATTTCCC TGCAGCTCMAGGTTACGAGCAGCTAAGGGTCTAG[M]AGGAAYCWCAGGAGGTGGGCCAAATATATCACTC CCGCTGAGCTCCTTGCTT	TGCAGCTCMAGGTTACGAGCAGCTAAGGGTCTAG[M]AGGAAYCWCAGGAGGTGGGCCAAATATATCACTC	TGCAGCTCMAGGTTACGAGCAGCTAAGGGTCTAGMAGGAAYCWCAGGAGGTGGGCCAAATATATCACTC	TGCAGCTCCAGGTTACGAGCAGCTAAGGGTCTAGCAGGAACCTCAGGAGGTGGGCCAAATATATCACTC	TGCAGCTCCAGGTTACGAGCAGCTAAGGGTCTAGAAGGAACCTCAGGAGGTGGGCCAAATATATCACTC	19322653|F|0-34:C>A-34:C>A	0.78079	0.21921	0.275481	C/A	Oryza glaberrima, Oryza barthii and Oryza longistaminata	Oryza spp. sativa and interspecifics
ARC-00071	2	23107853	T	C	Y (C or T)	23107867	Reverse	112	TGCAGGTATTGCTGGAGGCACTGGTGTMATGCCTGGAGGTAAMTTTTGAACTMT[Y]GCWTGTAATT CTGTACTTTTACCTGCACAAATAGTCAATACGGCTATCAGGAGC	TGCAGGTATTGCTGGAGGCACTGGTGTMATGCCTGGAGGTAAMTTTTGAACTMT[Y]GCWTGTAATTSTKT	TGCAGGTATTGCTGGAGGCACTGGTGTMATGCCTGGAGGTAAMTTTTGAACTMTYGCWTGTAATTSTKT	TGCAGGTATTGCTGGAGGCACTGGTGTCATGCCTGGAGGTAAATTTTGAACTATCGCTTGTAATTCTGT	TGCAGGTATTGCTGGAGGCACTGGTGTCATGCCTGGAGGTAAATTTTGAACTATTGCTTGTAATTGTGT	3063271|F|0-54:C>T-54:C>T	0.78079	0.21921	0.370697	C/T	Oryza glaberrima, Oryza barthii and Oryza longistaminata	Oryza spp. sativa and interspecifics
ARC-00072	2	26052945	G	A	R (A or G)	26052991	Reverse	114	GACAAGTGGGTCCCATTTGTCAGGCTCATGC TGCAGGGGAACTTTCTCTGTGGG[R]CCCTGCCGAGCCAGCTGAGGCAGYTGAAGGAGGACGGCGCGGYGG TGAGTTTGGC	TGCAGGGGAACTTTCTCTGTGGG[R]CCCTGCCGAGCCAGCTGAGGCAGYTGAAGGAGGACGGCGCGGYGG	TGCAGGGGAACTTTCTCTGTGGGRCCCTGCCGAGCCAGCTGAGGCAGYTGAAGGAGGACGGCGCGGYGG	TGCAGGGGAACTTTCTCTGTGGGGCCCTGCCGAGCCAGCTGAGGCAGCTGAAGGAGGACGGCGCGGCGG	TGCAGGGGAACTTTCTCTGTGGGGCCCTGCCGAGCCAGCTGAGGCAGCTGAAGGAGGACGGCGCGGTGG	9760031|F|0-66:C>T-66:C>T	0.82403	0.17597	0.2542	C/T	Oryza spp. Indica	Oryza spp Japonica
ARC-00073	2	27590734	G	A	R (A or G)	27590753	Forward	125	GGACGGTTAAATATTGGACACGGATACCTAC TGCAGTTTCGTTTATTTTR[R]RASGRAGGTAGMAGTGGATGGCCAAGCGTGTGCTTA AGAAAAGACGGCAACAAACGCACTAATAAGTTCC	TGCAGTTTCGTTTATTTTR[R]RASGRAGGTAGMAGTGGATGGCCAAGCGTGTGCTTACAGATCGGAAGAG	TGCAGTTTCGTTTATTTTRRRASGRAGGTAGMAGTGGATGGCCAAGCGTGTGCTTACAGATCGGAAGAG	TGCAGTTTCGTTTATTTTGGAACGGAGGTAGCAGTGGATGGCCAAGCGTGTGCTTACAGATCGGAAGAG	TGCAGTTTCGTTTATTTTGAGACGGAGGTAGCAGTGGATGGCCAAGCGTGTGCTTACAGATCGGAAGAG	5398496|F|0-19:G>A-19:G>A	0.82403	0.17597	0.1823	G/A	Oryza spp. Indica and Oryza spp. lowland	Oryza spp. Japonica and Oryza spp. upland
ARC-00074	2	30815668	T	C	Y (C or T)	30815684	Reverse	110	TGCAGSTGTAGACKGGGCCAAAGGAAATGGCCAGTAGATTTTTCCCATTACTA[Y]ATAAAATAAGTTATC TCATTTGGAGTGCATTGACTAAGCTCAATTTTCTGTTA	TGCAGSTGTAGACKGGGCCAAAGGAAATGGCCAGTAGATTTTTCCCATTACTA[Y]ATAAAATAAGTTATC	TGCAGSTGTAGACKGGGCCAAAGGAAATGGCCAGTAGATTTTTCCCATTACTAYATAAAATAAGTTATC	TGCAGCTGTAGACTGGGCCAAAGGAAATGGCCAGTAGATTTTTCCCATTACTATATAAAATAAGTTATC	TGCAGCTGTAGACGGGGCCAAAGGAAATGGCCAGTAGATTTTTCCCATTACTATATAAAATAAGTTATC	3056468|F|0-13:T>G-13:T>G	0.82451	0.17549	0.305094	T/G	Oryza spp. Indica and Oryza spp. lowland	Oryza spp. Japonica and Oryza spp. upland
ARC-00075	2	31084802	A	G	R (A or G)	31084824	Reverse	118	TGCCTTACAAC TGCAGGAACATGTTCCGTGGAAGGAAAATGTCATGCTTCAAATCCT[R]ATTGATYGAGAKGTCCCTTACA TGATGCAATGTTCTGGGTGCAACCTCAAGCTGGC	TGCAGGAACATGTTCCGTGGAAGGAAAATGTCATGCTTCAAATCCT[R]ATTGATYGAGAKGTCCCTTACA	TGCAGGAACATGTTCCGTGGAAGGAAAATGTCATGCTTCAAATCCTRATTGATYGAGAKGTCCCTTACA	TGCAGGAACATGTTCCGTGGAAGGAAAATGTCATGCTTCAAATCCTAATTGATTGAGAGGTCCCTTACA	TGCAGGAACATGTTCCGTGGAAGGAAAATGTCATGCTTCAAATCCTGATTGATTGAGATGTCCCTTACA	9755176|F|0-46:A>G-46:A>G	0.78079	0.21921	0.277915	A/G	Oryza glaberrima, Oryza barthii and Oryza longistaminata	Oryza spp. sativa and interspecifics
ARC-00076	2	31413028	G	T	K (G or T)	31413049	Reverse	111	TGCGACC TGCAGGCACCCGGTCATCTAGTTTCCATGGTGTGACCARGTGAGGTTG[K]TGGTTGTGTTCTTGTCATTA ATAGTTGATCAAGTGAGGCAAAACGATGCAT	TGCAGGCACCCGGTCATCTAGTTTCCATGGTGTGACCARGTGAGGTTG[K]TGGTTGTGTTCTTGTCATTA	TGCAGGCACCCGGTCATCTAGTTTCCATGGTGTGACCARGTGAGGTTGKTGGTTGTGTTCTTGTCATTA	TGCAGGCACCCGGTCATCTAGTTTCCATGGTGTGACCAGGTGAGGTTGTTGGTTGTGTTCTTGTCATTA	TGCAGGCACCCGGTCATCTAGTTTCCATGGTGTGACCAGGTGAGGTTGGTGGTTGTGTTCTTGTCATTA	3771695|F|0-48:T>G-48:T>G	0.78111	0.21889	0.336775	T/G	Oryza glaberrima, Oryza barthii and Oryza longistaminata	Oryza spp. sativa and interspecifics
ARC-00077	2	31808552	A	T	W (A or T)	31808560	Reverse	119	TGCAGCAGCCGGTGAAACGGAGTCTAGKKCAGCACGCMGCTGTAAGAGGTGAGCCCCTGCC[W]ACCTGCT TTCCCCGCAAATAAGATAGAGAACTGAAATTTGAAACCAAGAAGTTC	TGCAGCAGCCGGTGAAACGGAGTCTAGKKCAGCACGCMGCTGTAAGAGGTGAGCCCCTGCC[W]ACCTGCT	TGCAGCAGCCGGTGAAACGGAGTCTAGKKCAGCACGCMGCTGTAAGAGGTGAGCCCCTGCCWACCTGCT	TGCAGCAGCCGGTGAAACGGAGTCTAGTGCAGCACGCAGCTGTAAGAGGTGAGCCCCTGCCTACCTGCT	TGCAGCAGCCGGTGAAACGGAGTCTAGTGCAGCACGCAGCTGTAAGAGGTGAGCCCCTGCCAACCTGCT	5392574|F|0-61:T>A-61:T>A	0.78079	0.21921	0.354401	T/A	Oryza glaberrima, Oryza barthii and Oryza longistaminata	Oryza spp. sativa and interspecifics
ARC-00078	2	33672943	A	C		No SNP	Reverse	69	TGCAGGAGATGGGTAATCCCTCGCTCCGGTAAGATAAACCTGATTTGCATGMGGTGGTGCTAGTCTTAT	TGCAGGAGATGGGTAATCCCTCGCTCCGGTAAGATAAACCTGATTTGCATGMGGTGGTGCTAGTCTTAT	TGCAGGAGATGGGTAATCCCTCGCTCCGGTAAGATAAACCTGATTTGCATGMGGTGGTGCTAGTCTTAT	TGCAGGAGATGGGTAATCCCTCGCTCCGGTAAGATAAACCTGATTTGCATGCGGTGGTGCTAGTCTTAT	TGCAGGAGATGGGTAATCCCTCGCTCCGGTAAGATAAACCTGATTTGCATGAGGTGGTGCTAGTCTTAT	5385820|F|0-51:C>A-51:C>A	0.78079	0.21921	0.280249	C/A	Oryza glaberrima, Oryza barthii and Oryza longistaminata	Oryza spp. sativa and interspecifics
ARC-00079	2	33745861	T	C	Y (C or T)	33745870	Forward	115	TAAAACTAATAATTCTGCATTGGTTTGTTGGAATAGAAAAAGC TGCAGTGCT[Y]CATTCCATTAKTGCCTTTCAGCCTGTTCATAATATCCCACAACAACGATCATTACAGAT	TGCAGTGCT[Y]CATTCCATTAKTGCCTTTCAGCCTGTTCATAATATCCCACAACAACGATCATTACAGAT	TGCAGTGCTYCATTCCATTAKTGCCTTTCAGCCTGTTCATAATATCCCACAACAACGATCATTACAGAT	TGCAGTGCTCCATTCCATTATTGCCTTTCAGCCTGTTCATAATATCCCACAACAACGATCATTACAGAT	TGCAGTGCTTCATTCCATTATTGCCTTTCAGCCTGTTCATAATATCCCACAACAACGATCATTACAGAT	3762828|F|0-9:C>T-9:C>T	0.77537	0.22463	0.342713	C/T	Oryza longistaminata	Oryza glaberrima and Oryza barthii
ARC-00080	2	33878778	A	C	M (A or C)	33878818	Forward	114	TGAATAATCATAGC TGCAGAACRAAACCAAGYAAAAAGTTCAGTCAYATGTAAYA[M]AYRATATTGGTCATGTYCATCAAAGGA AAATTGTCATGATATTAATTTGACACA	TGCAGAACRAAACCAAGYAAAAAGTTCAGTCAYATGTAAYA[M]AYRATATTGGTCATGTYCATCAAAGGA	TGCAGAACRAAACCAAGYAAAAAGTTCAGTCAYATGTAAYAMAYRATATTGGTCATGTYCATCAAAGGA	TGCAGAACGAAACCAAGTAAAAAGTTCAGTCACATGTAACACACAATATTGGTCATGTCCATCAAAGGA	TGCAGAACGAAACCAAGTAAAAAGTTCAGTCACATGTAACAAACAATATTGGTCATGTCCATCAAAGGA	3048732|F|0-41:C>A-41:C>A	0.77537	0.22463	0.274607	C/A	Oryza longistaminata	Oryza glaberrima and Oryza barthii
ARC-00081	2	33878778	C	T	Duplicated	Duplicated	Forward	73	TGCAGAACRAAACCAAGYAAAAAGTTCAGTCA[Y]ATGTAAYAMA[Y]RATATTGGTCATGTYCATCAAAGGA	TGCAGAACRAAACCAAGYAAAAAGTTCAGTCA[Y]ATGTAAYAMA[Y]RATATTGGTCATGTYCATCAAAGGA	TGCAGAACRAAACCAAGYAAAAAGTTCAGTCAYATGTAAYAMAYRATATTGGTCATGTYCATCAAAGGA	TGCAGAACGAAACCAAGTAAAAAGTTCAGTCACATGTAACAAACAATATTGGTCATGTCCATCAAAGGA	TGCAGAACGAAACCAAGTAAAAAGTTCAGTCACATGTAACACATAATATTGGTCATGTCCATCAAAGGA	3048732|F|0-43:C>T-43:C>T	0.82482	0.17518	0.155452	C/T	Oryza spp. Indica and Oryza spp. lowland	Oryza spp. Japonica and Oryza spp. upland
ARC-00082	2	34032953	T	A	W (A or T)	34032959	Forward	116	TGAGCATTACATTGAATTTCAACCAAATGTTCTCTAATAGAACC TGCAGCC[W]TTTGATGASCCTYAGTTGGTGCGCATTTGGAAGACCTGGTTTTTKTCTCCTGATTATGTTG	TGCAGCC[W]TTTGATGASCCTYAGTTGGTGCGCATTTGGAAGACCTGGTTTTTKTCTCCTGATTATGTTG	TGCAGCCWTTTGATGASCCTYAGTTGGTGCGCATTTGGAAGACCTGGTTTTTKTCTCCTGATTATGTTG	TGCAGCCATTTGATGAGCCTTAGTTGGTGCGCATTTGGAAGACCTGGTTTTTTTCTCCTGATTATGTTG	TGCAGCCTTTTGATGAGCCTCAGTTGGTGCGCATTTGGAAGACCTGGTTTTTTTCTCCTGATTATGTTG	3995141|F|0-7:A>T-7:A>T	0.78079	0.21921	0.33943	A/T	Oryza glaberrima, Oryza barthii and Oryza longistaminata	Oryza spp. sativa and interspecifics
ARC-00083	2	34379276	G	T	K (G or T)	34379315	Reverse	117	TAGCAGTTCTGCTTCAAGTTTCGCTTGTTGTTTTCTAAGTTAATC TGCAGAAGTA[K]TTCTCAACTGAGCAAAATATCAGCTAGTACATAATTACAGATCGGAAGAGCGGTTCAG	TGCAGAAGTA[K]TTCTCAACTGAGCAAAATATCAGCTAGTACATAATTACAGATCGGAAGAGCGGTTCAG	TGCAGAAGTAKTTCTCAACTGAGCAAAATATCAGCTAGTACATAATTACAGATCGGAAGAGCGGTTCAG	TGCAGAAGTAGTTCTCAACTGAGCAAAATATCAGCTAGTACATAATTACAGATCGGAAGAGCGGTTCAG	TGCAGAAGTATTTCTCAACTGAGCAAAATATCAGCTAGTACATAATTACAGATCGGAAGAGCGGTTCAG	3059473|F|0-10:G>T-10:G>T	0.99458	0.00542	0.011157	G/T	Oryza longistaminata	Oryza glaberrima and Oryza barthii
ARC-00084	2	34379322	A	T		No SNP	Forward	69	TGCAGATTAACTTAGAAAACAACAAGCGAAAMTWGAAGCAGAACTGCTAAAAATAATTGAYAAATAATT	TGCAGATTAACTTAGAAAACAACAAGCGAAAMTWGAAGCAGAACTGCTAAAAATAATTGAYAAATAATT	TGCAGATTAACTTAGAAAACAACAAGCGAAAMTWGAAGCAGAACTGCTAAAAATAATTGAYAAATAATT	TGCAGATTAACTTAGAAAACAACAAGCGAAACTTGAAGCAGAACTGCTAAAAATAATTGACAAATAATT	TGCAGATTAACTTAGAAAACAACAAGCGAAACTAGAAGCAGAACTGCTAAAAATAATTGACAAATAATT	3443654|F|0-33:T>A-33:T>A	0.78079	0.21921	0.349029	T/A	Oryza glaberrima, Oryza barthii and Oryza longistaminata	Oryza spp. sativa and interspecifics
ARC-00085	2	34593873	T	C	Y (C or T)	34593894	Reverse	110	TGACGC TGCAGATGATGGACTCACACCAGCCTCTGCTTGACATGCTTGTATTGC[Y]AMACTATYRTACTCCCTCC GTCGCTAATCACATCCAACTAAAATCCTTTAT	TGCAGATGATGGACTCACACCAGCCTCTGCTTGACATGCTTGTATTGC[Y]AMACTATYRTACTCCCTCCR	TGCAGATGATGGACTCACACCAGCCTCTGCTTGACATGCTTGTATTGCYAMACTATYRTACTCCCTCCR	TGCAGATGATGGACTCACACCAGCCTCTGCTTGACATGCTTGTATTGCCAAACTATCATACTCCCTCCA	TGCAGATGATGGACTCACACCAGCCTCTGCTTGACATGCTTGTATTGCTACACTATCATACTCCCTCCG	6995628|F|0-48:C>T-48:C>T	0.78079	0.21921	0.319184	C/T	Oryza glaberrima, Oryza barthii and Oryza longistaminata	Oryza spp. sativa and interspecifics
ARC-00086	2	34978543	G	A	R (A or G)	34978568	Reverse	110	ACATCAACC TGCAGGTCYAGCGCTCGATCGGACGAGCAACAATGGATCCCCTC[R]CCTCKCCCGCACARTGCGCGCGGT GCCGGTGAGTCGCTGAGCCGTCGCCGTC	TGCAGGTCYAGCGCTCGATCGGACGAGCAACAATGGATCCCCTC[R]CCTCKCCCGCACARTGCGCGCGGT	TGCAGGTCYAGCGCTCGATCGGACGAGCAACAATGGATCCCCTCRCCTCKCCCGCACARTGCGCGCGGT	TGCAGGTCCAGCGCTCGATCGGACGAGCAACAATGGATCCCCTCGCCTCGCCCGCACAGTGCGCGCGGT	TGCAGGTCCAGCGCTCGATCGGACGAGCAACAATGGATCCCCTCACCTCGCCCGCACAATGCGCGCGGT	3453923|F|0-44:G>A-44:G>A	0.78079	0.21921	0.246571	G/A	Oryza glaberrima, Oryza barthii and Oryza longistaminata	Oryza spp. sativa and interspecifics
ARC-00087	2	35168620	A	G	R (A or G)	35168664	Reverse	109	TAACTCCCATCGGCTGATTCCGAGATGC TGCAGCCGATAATGATTCTAAGCC[R]ATGACGTMTTTGCCGATTACYAAATTACCAAATTTCACTGTTA ACACATGCC	TGCAGCCGATAATGATTCTAAGCC[R]ATGACGTMTTTGCCGATTACYAAATTACCAAATTTCACTGTTAC	TGCAGCCGATAATGATTCTAAGCCRATGACGTMTTTGCCGATTACYAAATTACCAAATTTCACTGTTAC	TGCAGCCGATAATGATTCTAAGCCGATGACGTCTTTGCCGATTACTAAATTACCAAATTTCACTGTTAC	TGCAGCCGATAATGATTCTAAGCCAATGACGTCTTTGCCGATTACCAAATTACCAAATTTCACTGTTAC	12387519|F|0-24:G>A-24:G>A	0.78079	0.21921	0.374429	G/A	Oryza glaberrima, Oryza barthii and Oryza longistaminata	Oryza spp. sativa and interspecifics
ARC-00088	3	279156	C	A		No SNP	Too short hit	69	TGCAGHYKCTTGATACCACAHGATACMCTGATTTTCAGMAYTTTACAGATCGGAAGAGCGGTTCAGCAG	TGCAGHYKCTTGATACCACAHGATACMCTGATTTTCAGMAYTTTACAGATCGGAAGAGCGGTTCAGCAG	TGCAGHYKCTTGATACCACAHGATACMCTGATTTTCAGMAYTTTACAGATCGGAAGAGCGGTTCAGCAG	TGCAGCTGCTTGATACCACACGATACACTGATTTTCAGAATTTTACAGATCGGAAGAGCGGTTCAGCAG	TGCAGCTGCTTGATACCACACGATACCCTGATTTTCAGCACTTTACAGATCGGAAGAGCGGTTCAGCAG	4384354|F|0-26:A>C-26:A>C	0.98468	0.01532	0.03536	A/C	Oryza longistaminata	Oryza glaberrima and Oryza barthii
ARC-00089	3	491518	T	C	Y (C or T)	491570	Reverse	112	TGAGGTTTGACGGATATCAAAGATGATAAGATTGCCATTC TGCAGTACAYAAGAAAG[Y]GGTTCATGTCAAACTTTGCRATTACATGARCAAATCTTCAGATCAGGAGAT	TGCAGTACAYAAGAAAG[Y]GGTTCATGTCAAACTTTGCRATTACATGARCAAATCTTCAGATCAGGAGAT	TGCAGTACAYAAGAAAGYGGTTCATGTCAAACTTTGCRATTACATGARCAAATCTTCAGATCAGGAGAT	TGCAGTACATAAGAAAGCGGTTCATGTCAAACTTTGCAATTACATGAACAAATCTTCAGATCAGGAGAT	TGCAGTACACAAGAAAGCGGTTCATGTCAAACTTTGCGATTACATGAACAAATCTTCAGATCAGGAGAT	3048832|F|0-9:T>C-9:T>C	0.99362	0.00638	0.013534	T/C	Oryza longistaminata	Oryza glaberrima and Oryza barthii
ARC-00090	3	801016	A	T	W (A or T)	801040	Reverse	115	TCAAACATCAGCCTATAACAGTAAATGTATATAATTAATTTAC TGCAGGTAAYATTC[W]TSAATCCTACTACTTAGCATTACAGATCGGAAGAGCGGTTCAGCAGGAATGCCG	TGCAGGTAAYATTC[W]TSAATCCTACTACTTAGCATTACAGATCGGAAGAGCGGTTCAGCAGGAATGCCG	TGCAGGTAAYATTCWTSAATCCTACTACTTAGCATTACAGATCGGAAGAGCGGTTCAGCAGGAATGCCG	TGCAGGTAATATTCATGAATCCTACTACTTAGCATTACAGATCGGAAGAGCGGTTCAGCAGGAATGCCG	TGCAGGTAATATTCTTGAATCCTACTACTTAGCATTACAGATCGGAAGAGCGGTTCAGCAGGAATGCCG	3758078|F|0-14:A>T-14:A>T	0.99426	0.00574	0.013084	A/T	Oryza longistaminata	Oryza glaberrima and Oryza barthii
ARC-00091	3	851772	C	T	Y (C or T)	851785	Forward	111	TTTTTTGCATCGATCAACTCAGCTGGCATCCATTGCATC TGCAGCTTCTAGC[Y]TGCMATTTACACYMKTGCAAGATCTTACYGKCCCACTTCAKCTGTTCATCACATY	TGCAGCTTCTAGC[Y]TGCMATTTACACYMKTGCAAGATCTTACYGKCCCACTTCAKCTGTTCATCACATY	TGCAGCTTCTAGCYTGCMATTTACACYMKTGCAAGATCTTACYGKCCCACTTCAKCTGTTCATCACATY	TGCAGCTTCTAGCTTGCCATTTACACCATTGCAAGATCTTACTGTCCCACTTCATCTGTTCATCACATC	TGCAGCTTCTAGCTTGCCATTTACACTATTGCAAGATCTTACTGGCCCACTTCATCTGTTCATCACATC	3048718|F|0-26:C>T-26:C>T	0.99458	0.00542	0.009142	C/T	Oryza longistaminata	Oryza glaberrima and Oryza barthii
ARC-00092	3	878615	C	A		No SNP	Reverse	69	TGCAGCTGYTAGAAACTCCMCCRAACAKACCCTTACAGATCGGAAGAGCGGTTCAGCAGGAATGCCGAG	TGCAGCTGYTAGAAACTCCMCCRAACAKACCCTTACAGATCGGAAGAGCGGTTCAGCAGGAATGCCGAG	TGCAGCTGYTAGAAACTCCMCCRAACAKACCCTTACAGATCGGAAGAGCGGTTCAGCAGGAATGCCGAG	TGCAGCTGTTAGAAACTCCCCCAAACAGACCCTTACAGATCGGAAGAGCGGTTCAGCAGGAATGCCGAG	TGCAGCTGTTAGAAACTCCACCAAACATACCCTTACAGATCGGAAGAGCGGTTCAGCAGGAATGCCGAG	5143398|F|0-19:C>A-19:C>A	0.82419	0.17581	0.247856	C/A	Oryza spp. Indica and Oryza spp. lowland	Oryza spp. Japonica and Oryza spp. upland
ARC-00093	3	879274	C	T		No SNP	Reverse	69	TGCAGCAATACAYTRTASATACGAATTTYASAAGCACAWGRATTAGCARCRCACCTTATTGCTTCGTGC	TGCAGCAATACAYTRTASATACGAATTTYASAAGCACAWGRATTAGCARCRCACCTTATTGCTTCGTGC	TGCAGCAATACAYTRTASATACGAATTTYASAAGCACAWGRATTAGCARCRCACCTTATTGCTTCGTGC	TGCAGCAATACATTGTAGATACGAATTTCACAAGCACATGAATTAGCAGCACACCTTATTGCTTCGTGC	TGCAGCAATACATTGTAGATACGAATTTTACAAGCACATGGATTAGCAACGCACCTTATTGCTTCGTGC	3754321|F|0-28:C>T-28:C>T	0.99426	0.00574	0.009246	C/T	Oryza longistaminata	Oryza glaberrima and Oryza barthii
ARC-00094	3	1504637	T	C	Y (C or T)	1504686	Reverse	110	TGATTGGAAGTTGGGGAGAGGCTAGGTTGTTAGC TGCAGATTCATTTTATCATG[Y]ACARTCACCTGGAGTAGGTGGTACCTGCGRGARAKTTA AGTACTATGGTCA	TGCAGATTCATTTTATCATG[Y]ACARTCACCTGGAGTAGGTGGTACCTGCGRGARAKTTACAGATCGGAA	TGCAGATTCATTTTATCATGYACARTCACCTGGAGTAGGTGGTACCTGCGRGARAKTTACAGATCGGAA	TGCAGATTCATTTTATCATGTACAATCACCTGGAGTAGGTGGTACCTGCGGGAAAGTTACAGATCGGAA	TGCAGATTCATTTTATCATGCACAATCACCTGGAGTAGGTGGTACCTGCGAGAAAGTTACAGATCGGAA	3051550|F|0-20:T>C-20:T>C	0.99123	0.00877	0.018396	T/C	Oryza longistaminata	Oryza glaberrima and Oryza barthii
ARC-00095	3	1629632	C	G	S (G or C)	1629684	Reverse	108	TGTACCGGTTCATCTGTTGCTTCAGCTGCCTGACAC TGCAGAACAAAGCAGAG[S]AGAGTKGCAACAGCAGAKTAGCGTCTAGTTTTGTTCMTGGGCCAACAGAAC	TGCAGAACAAAGCAGAG[S]AGAGTKGCAACAGCAGAKTAGCGTCTAGTTTTGTTCMTGGGCCAACAGAAC	TGCAGAACAAAGCAGAGSAGAGTKGCAACAGCAGAKTAGCGTCTAGTTTTGTTCMTGGGCCAACAGAAC	TGCAGAACAAAGCAGAGCAGAGTGGCAACAGCAGAGTAGCGTCTAGTTTTGTTCATGGGCCAACAGAAC	TGCAGAACAAAGCAGAGGAGAGTTGCAACAGCAGAGTAGCGTCTAGTTTTGTTCATGGGCCAACAGAAC	3056447|F|0-17:C>G-17:C>G	0.78079	0.21921	0.258477	C/G	Oryza glaberrima, Oryza barthii and Oryza longistaminata	Oryza spp. sativa and interspecifics
ARC-00096	3	1685410	G	C	S (G or C)	1685474	Forward	123	TGCAGTTCBTWTRCTWCACACAGTAGTGACAGAGCATATAAAAGGTTTCAGCCTATGAGCTTATG[S]AAG GATATGTTACTGGGAGACTGGGAGTAACTGGGTTGTTCTACTGAATTAAAG	TGCAGTTCBTWTRCTWCACACAGTAGTGACAGAGCATATAAAAGGTTTCAGCCTATGAGCTTATG[S]AAG	TGCAGTTCBTWTRCTWCACACAGTAGTGACAGAGCATATAAAAGGTTTCAGCCTATGAGCTTATGSAAG	TGCAGTTCTTATACTACACACAGTAGTGACAGAGCATATAAAAGGTTTCAGCCTATGAGCTTATGGAAG	TGCAGTTCCTATACTACACACAGTAGTGACAGAGCATATAAAAGGTTTCAGCCTATGAGCTTATGGAAG	5401136|F|0-8:T>C-8:T>C	0.99458	0.00542	0.24379	T/C	Oryza longistaminata	Oryza glaberrima and Oryza barthii
ARC-00097	3	2862879	G	T	K (G or T)	2862936	Reverse	114	CTTTTGGCTCAAGTGACCAACTGAATCTGAATGTGGGTGGCC TGCAGGTAAGTG[K]CAGTACTAACTTGCRAGGCCAACAATCAACTGGTTACYRATCTRATCTAGTATTGC	TGCAGGTAAGTG[K]CAGTACTAACTTGCRAGGCCAACAATCAACTGGTTACYRATCTRATCTAGTATTGC	TGCAGGTAAGTGKCAGTACTAACTTGCRAGGCCAACAATCAACTGGTTACYRATCTRATCTAGTATTGC	TGCAGGTAAGTGTCAGTACTAACTTGCAAGGCCAACAATCAACTGGTTACTGATCTGATCTAGTATTGC	TGCAGGTAAGTGGCAGTACTAACTTGCGAGGCCAACAATCAACTGGTTACTGATCTGATCTAGTATTGC	3443465|F|0-12:T>G-12:T>G	0.78079	0.21921	0.361208	T/G	Oryza glaberrima, Oryza barthii and Oryza longistaminata	Oryza spp. sativa and interspecifics
ARC-00098	3	4388275	G	T	K (G or T)	4388297	Forward	112	TGCAACAATAGCAGAGGATTTTATCAGAAACC TGCAGCCTTATCTCCTATTKKT[K]TCTGATRTGTAGGCCCAAACTKGCAAYRACATGAGTATTGCATGTG TGTGTGA	TGCAGCCTTATCTCCTATTKKT[K]TCTGATRTGTAGGCCCAAACTKGCAAYRACATGAGTATTGCATGTG	TGCAGCCTTATCTCCTATTKKTKTCTGATRTGTAGGCCCAAACTKGCAAYRACATGAGTATTGCATGTG	TGCAGCCTTATCTCCTATTGGTGTCTGATGTGTAGGCCCAAACTTGCAACGACATGAGTATTGCATGTG	TGCAGCCTTATCTCCTATTGGTTTCTGATGTGTAGGCCCAAACTTGCAACGACATGAGTATTGCATGTG	5388640|F|0-22:G>T-22:G>T	0.78079	0.21921	0.354388	G/T	Oryza glaberrima, Oryza barthii and Oryza longistaminata	Oryza spp. sativa and interspecifics
ARC-00099	3	4801805	C	A	M (A or C)	4801827	Reverse	117	TCGAAAAGC TGCAGGTTAGTGCCGTTTCCCATCCCATCAAATCAGATCCAAGGAC[M]CCGCTRTCCTATTCCWCCCCTC GGCTCGGCCGGCTAGTTTCCAAAAGCTGCAATCCA	TGCAGGTTAGTGCCGTTTCCCATCCCATCAAATCAGATCCAAGGAC[M]CCGCTRTCCTATTCCWCCCCTC	TGCAGGTTAGTGCCGTTTCCCATCCCATCAAATCAGATCCAAGGACMCCGCTRTCCTATTCCWCCCCTC	TGCAGGTTAGTGCCGTTTCCCATCCCATCAAATCAGATCCAAGGACACCGCTATCCTATTCCTCCCCTC	TGCAGGTTAGTGCCGTTTCCCATCCCATCAAATCAGATCCAAGGACCCCGCTATCCTATTCCTCCCCTC	5394181|F|0-46:A>C-46:A>C	0.78111	0.21889	0.334212	A/C	Oryza glaberrima, Oryza barthii and Oryza longistaminata	Oryza spp. sativa and interspecifics
ARC-00100	3	7116587	G	A	R (A or G)	7116607	Forward	114	TGAGATTCCAAGTATTCTATCTGGTCGGAGATTGC TGCAGTTGACGCTTTTGGTC[R]TCTTGCTTGGTGCCTATTTGRTACCCATTCATYATCACTATCAGACCC ACTTTC	TGCAGTTGACGCTTTTGGTC[R]TCTTGCTTGGTGCCTATTTGRTACCCATTCATYATCACTATCAGACCC	TGCAGTTGACGCTTTTGGTCRTCTTGCTTGGTGCCTATTTGRTACCCATTCATYATCACTATCAGACCC	TGCAGTTGACGCTTTTGGTCATCTTGCTTGGTGCCTATTTGGTACCCATTCATCATCACTATCAGACCC	TGCAGTTGACGCTTTTGGTCGTCTTGCTTGGTGCCTATTTGGTACCCATTCATCATCACTATCAGACCC	3055034|F|0-20:A>G-20:A>G	0.95533	0.04467	0.11669	A/G	Oryza spp. Indica and Oryza spp. lowland	Oryza spp. Japonica and Oryza spp. upland
ARC-00101	3	8444824	C	A	M (A or C)	8444871	Forward	110	TGTTCC TGCAGGACGGTGGCCACTAATAACTGCCACACTGGTATACGTACGTA[M]TYYYTCYGTTTCRAAATRTT TGACGCCATTGACTTTTTATCATATGTTTGAC	TGCAGGACGGTGGCCACTAATAACTGCCACACTGGTATACGTACGTAMTYYYTCYGTTTCRAAATRTTY	TGCAGGACGGTGGCCACTAATAACTGCCACACTGGTATACGTACGTAMTYYYTCYGTTTCRAAATRTTY	TGCAGGACGGTGGCCACTAATAACTGCCACACTGGTATACGTACGTACTCTTTCTGTTTCGAAATATTT	TGCAGGACGGTGGCCACTAATAACTGCCACACTGGTATACGTACGTACTCTCTCCGTTTCAAAATGTTT	5382738|F|0-60:G>A-60:G>A	0.95533	0.04467	0.145567	G/A	Oryza spp. Indica	Oryza spp Japonica
ARC-00102	3	12537399	C	T	Y (C or T)	12537442	Forward	107	GAAAAACC TGCAGTTCAACTTCAACCAGTGACCAATGACCTGAGACCTGAC[Y]GGGTCMRTCACAGGTTCTGAYAACA GGCTGGCAACCACATATTTTGACAAA	TGCAGTTCAACTTCAACCAGTGACCAATGACCTGAGACCTGAC[Y]GGGTCMRTCACAGGTTCTGAYAACA	TGCAGTTCAACTTCAACCAGTGACCAATGACCTGAGACCTGACYGGGTCMRTCACAGGTTCTGAYAACA	TGCAGTTCAACTTCAACCAGTGACCAATGACCTGAGACCTGACTGGGTCAGTCACAGGTTCTGACAACA	TGCAGTTCAACTTCAACCAGTGACCAATGACCTGAGACCTGACCGGGTCCGTCACAGGTTCTGACAACA	3054780|F|0-43:T>C-43:T>C	0.78079	0.21921	0.276482	T/C	Oryza glaberrima, Oryza barthii and Oryza longistaminata	Oryza spp. sativa and interspecifics
ARC-00103	3	13070892	G	A	R (A or G)	13070939	Forward	110	TGCAC TGCAGATGGACACCATGGAGAGGTTTATATASGCACCAGAGAAGCTAA[R]TTA AATGAGAATCACGATGGACACAGGTTATGTCTGGGATTTTCCCAAAAAA	TGCAGATGGACACCATGGAGAGGTTTATATASGCACCAGAGAAGCTAA[R]TTACAGATCGGAAGAGCGGT	TGCAGATGGACACCATGGAGAGGTTTATATASGCACCAGAGAAGCTAARTTACAGATCGGAAGAGCGGT	TGCAGATGGACACCATGGAGAGGTTTATATAGGCACCAGAGAAGCTAAGTTACAGATCGGAAGAGCGGT	TGCAGATGGACACCATGGAGAGGTTTATATAGGCACCAGAGAAGCTAAATTACAGATCGGAAGAGCGGT	9761818|F|0-48:G>A-48:G>A	0.99426	0.00574	0.010682	G/A	Oryza longistaminata	Oryza glaberrima and Oryza barthii
ARC-00104	3	13242006	C	A	M (A or C)	13242056	Forward	109	TGCAGATTGAGTTCTYGVCAGCAAGTCTTYTATCAAGCYATAAAGAAYAAR[M]TATCTCTTA ACGAGTTGCTTGATGGAAGTCGTGGCAATCTAAATGATAAGAAAT	TGCAGATTGAGTTCTYGVCAGCAAGTCTTYTATCAAGCYATAAAGAAYAAR[M]TATCTCTTACAGATCGG	TGCAGATTGAGTTCTYGVCAGCAAGTCTTYTATCAAGCYATAAAGAAYAARMTATCTCTTACAGATCGG	TGCAGATTGAGTTCTTGCCAGCAAGTCTTCTATCAAGCCATAAAGAATAAAATATCTCTTACAGATCGG	TGCAGATTGAGTTCTCGCCAGCAAGTCTTCTATCAAGCTATAAAGAATAAAATATCTCTTACAGATCGG	3990221|F|0-15:T>C-15:T>C	0.99362	0.00638	0.015422	T/C	Oryza longistaminata	Oryza glaberrima and Oryza barthii
ARC-00105	3	13606218	C	G	S (G or C)	13606257	Reverse	107	TAAAAAGGGATTTCATTATGCCC TGCAGGGTAACTATAGCTAGATTTYTKKA[S]GKTGCTTACAYGTWCTACTTTTCATAGGCCAGTAGGTT TTACTTCTAGAT	TGCAGGGTAACTATAGCTAGATTTYTKKA[S]GKTGCTTACAYGTWCTACTTTTCATAGGCCAGTAGGTTK	TGCAGGGTAACTATAGCTAGATTTYTKKASGKTGCTTACAYGTWCTACTTTTCATAGGCCAGTAGGTTK	TGCAGGGTAACTATAGCTAGATTTTTGGACGTTGCTTACACGTTCTACTTTTCATAGGCCAGTAGGTTT	TGCAGGGTAACTATAGCTAGATTTTTGGAGGGTGCTTACATGTTCTACTTTTCATAGGCCAGTAGGTTT	3061871|F|0-29:C>G-29:C>G	0.99426	0.00574	0.009422	C/G	Oryza longistaminata	Oryza glaberrima and Oryza barthii
ARC-00106	3	17422879	T	A	W (A or T)	17422892	Reverse	112	TGCAGCTTCTGAACTTGTGTCAGTTTCTTGTCCATGACYATRTACCTCCCTATAAA[W]TTYCCCTGTTCT TACTTGGCAGCAGCAGTACTTTCTAAACGAAACAATTTTT	TGCAGCTTCTGAACTTGTGTCAGTTTCTTGTCCATGACYATRTACCTCCCTATAAA[W]TTYCCCTGTTCT	TGCAGCTTCTGAACTTGTGTCAGTTTCTTGTCCATGACYATRTACCTCCCTATAAAWTTYCCCTGTTCT	TGCAGCTTCTGAACTTGTGTCAGTTTCTTGTCCATGACCATGTACCTCCCTATAAAATTTCCCTGTTCT	TGCAGCTTCTGAACTTGTGTCAGTTTCTTGTCCATGACTATGTACCTCCCTATAAATTTCCCCTGTTCT	5403535|F|0-56:A>T-56:A>T	0.99362	0.00638	0.015856	A/T	Oryza longistaminata	Oryza glaberrima and Oryza barthii
ARC-00107	3	20487967	C	T	Y (C or T)	20488025	Forward	114	TGCAGAATTTCACCATCTATCTCAACCCAAGGGATATGCGCAATCTTTGGCCAGWCAA[Y]RCCACATTCT TTTCTGAGTCTATCCTTGAGCACTGGGTTACAGAGTGCGACT	TGCAGAATTTCACCATCTATCTCAACCCAAGGGATATGCGCAATCTTTGGCCAGWCAA[Y]RCCACATTCT	TGCAGAATTTCACCATCTATCTCAACCCAAGGGATATGCGCAATCTTTGGCCAGWCAAYRCCACATTCT	TGCAGAATTTCACCATCTATCTCAACCCAAGGGATATGCGCAATCTTTGGCCAGTCAATGCCACATTCT	TGCAGAATTTCACCATCTATCTCAACCCAAGGGATATGCGCAATCTTTGGCCAGTCAACACCACATTCT	5392469|F|0-58:T>C-58:T>C	0.78095	0.21905	0.345923	T/C	Oryza glaberrima, Oryza barthii and Oryza longistaminata	Oryza spp. sativa and interspecifics
ARC-00108	3	20945886	A	G	R (A or G)	20945943	Reverse	116	TCTGCTTTATGCATGTGTTGGGTTGGCATTAAACTATTTAGAGC TGCAGATTTTGG[R]YTGYTCAGKGAGGAARATTGGRGRTACAYATRTTGATTTGGGKGTTTACAGATCGG	TGCAGATTTTGG[R]YTGYTCAGKGAGGAARATTGGRGRTACAYATRTTGATTTGGGKGTTTACAGATCGG	TGCAGATTTTGGRYTGYTCAGKGAGGAARATTGGRGRTACAYATRTTGATTTGGGKGTTTACAGATCGG	TGCAGATTTTGGGCTGTTCAGTGAGGAAAATTGGGGGTACATATGTTGATTTGGGGGTTTACAGATCGG	TGCAGATTTTGGGCTGTTCAGTGAGGAAAATTGGGGATACATATATTGATTTGGGGGTTTACAGATCGG	5142730|F|0-36:G>A-36:G>A	0.96921	0.03079	0.048708	G/A	Oryza longistaminata	Oryza glaberrima and Oryza barthii
ARC-00109	3	21681288	A	C	No SNP in Gramene	21681318	Reverse	110	TAAGAAAGCTCTAC TGCAGGCAGTGGCAACAGAYGATGAAGGATATAATGGC[M]TCTATTCCTTTCTGGATTTTCATTA AATAATAGAAAATAGCAGTCGCATGATA	TGCAGGCAGTGGCAACAGAYGATGAAGGATATAATGGC[M]TCTATTCCTTTCTGGATTTTCATTACAGAT	TGCAGGCAGTGGCAACAGAYGATGAAGGATATAATGGCMTCTATTCCTTTCTGGATTTTCATTACAGAT	TGCAGGCAGTGGCAACAGACGATGAAGGATATAATGGCATCTATTCCTTTCTGGATTTTCATTACAGAT	TGCAGGCAGTGGCAACAGACGATGAAGGATATAATGGCCTCTATTCCTTTCTGGATTTTCATTACAGAT	9756975|F|0-38:A>C-38:A>C	0.78095	0.21905	0.304667	A/C	Oryza glaberrima, Oryza barthii and Oryza longistaminata	Oryza spp. sativa and interspecifics
ARC-00110	3	22541284	C	T	Y (C or T)	22541324	Forward	109	TCTGTTCACTTC TGCAGAAAGARCATTTTGRTATCAGGAAAGGKAAAGCGCC[Y]GARGATGCCATCRACTGGAAYGATTTCA AGTCCATGACCTTCACTCGAGCTG	TGCAGAAAGARCATTTTGRTATCAGGAAAGGKAAAGCGCC[Y]GARGATGCCATCRACTGGAAYGATTTCA	TGCAGAAAGARCATTTTGRTATCAGGAAAGGKAAAGCGCCYGARGATGCCATCRACTGGAAYGATTTCA	TGCAGAAAGAACATTTTGATATCAGGAAAGGTAAAGCGCCCGAAGATGCCATCGACTGGAATGATTTCA	TGCAGAAAGAACATTTTGATATCAGGAAAGGTAAAGCGCCCGAAGATGCCATCAACTGGAATGATTTCA	3055212|F|0-53:G>A-53:G>A	0.78079	0.21921	0.254558	G/A	Oryza glaberrima, Oryza barthii and Oryza longistaminata	Oryza spp. sativa and interspecifics
ARC-00111	3	22793430	C	T	Y (C or T)	22793474	Reverse	108	ACACCTGCCCGCCCTGCATGCCTTGC TGCAGAAAAGYTTCTACAACTCCTG[Y]ATGCATGTCCRCAKATATGGGTAGCCTGGCTCGTCCSRAAAGT ATTTTTTAC	TGCAGAAAAGYTTCTACAACTCCTG[Y]ATGCATGTCCRCAKATATGGGTAGCCTGGCTCGTCCSRAAAGT	TGCAGAAAAGYTTCTACAACTCCTGYATGCATGTCCRCAKATATGGGTAGCCTGGCTCGTCCSRAAAGT	TGCAGAAAAGCTTCTACAACTCCTGCATGCATGTCCGCATATATGGGTAGCCTGGCTCGTCCCAAAAGT	TGCAGAAAAGCTTCTACAACTCCTGCATGCATGTCCGCAGATATGGGTAGCCTGGCTCGTCCGAAAAGT	5395848|F|0-39:T>G-39:T>G	0.78079	0.21921	0.473941	T/G	Oryza glaberrima, Oryza barthii and Oryza longistaminata	Oryza spp. sativa and interspecifics
ARC-00112	3	24627704	G	T	K (G or T)	24627714	Forward	115	TGAATACAAATAAGAAAATGAAAAGGGGACCAAAAGAGAACAC TGCAGCTTTT[K]CACCACRRGAGCTACAATCCAATAGTTSCACAGGTAACGTAAAKAACTGAAATATGAA	TGCAGCTTTT[K]CACCACRRGAGCTACAATCCAATAGTTSCACAGGTAACGTAAAKAACTGAAATATGAA	TGCAGCTTTTKCACCACRRGAGCTACAATCCAATAGTTSCACAGGTAACGTAAAKAACTGAAATATGAA	TGCAGCTTTTTCACCACGAGAGCTACAATCCAATAGTTGCACAGGTAACGTAAATAACTGAAATATGAA	TGCAGCTTTTGCACCACAAGAGCTACAATCCAATAGTTGCACAGGTAACGTAAATAACTGAAATATGAA	3999381|F|0-10:T>G-10:T>G	0.78079	0.21921	0.313084	T/G	Oryza glaberrima, Oryza barthii and Oryza longistaminata	Oryza spp. sativa and interspecifics
ARC-00113	3	24816094	C	A	M (A or C)	24816099	Forward	118	TAATGTCCGACCATGAAAACATCCACAGCAAGAGACAATCAAAGCC TGCAGA[M]GACCRAACATTTCACAAAWARCAGGTACCAATGAATCTCTAATTTCARAGCYGTTACAGATC	TGCAGA[M]GACCRAACATTTCACAAAWARCAGGTACCAATGAATCTCTAATTTCARAGCYGTTACAGATC	TGCAGAMGACCRAACATTTCACAAAWARCAGGTACCAATGAATCTCTAATTTCARAGCYGTTACAGATC	TGCAGAAGACCGAACATTTCACAAAAAACAGGTACCAATGAATCTCTAATTTCAAAGCTGTTACAGATC	TGCAGACGACCGAACATTTCACAAAAAACAGGTACCAATGAATCTCTAATTTCAAAGCCGTTACAGATC	3772396|F|0-6:A>C-6:A>C	0.8829	0.1171	0.174882	A/C	Oryza longistaminata	Oryza glaberrima and Oryza barthii
ARC-00114	3	25395938	C	T		No SNP	No hit	69	TGCAGGAACYRTGGCTTAYGSTCAGAGRCARTGTCATCTRGATAAMCRTGGAARCTTCTAYTGGCRTGG	TGCAGGAACYRTGGCTTAYGSTCAGAGRCARTGTCATCTRGATAAMCRTGGAARCTTCTAYTGGCRTGG	TGCAGGAACYRTGGCTTAYGSTCAGAGRCARTGTCATCTRGATAAMCRTGGAARCTTCTAYTGGCRTGG	TGCAGGAACTGTGGCTTACGCTCAGAGGCAGTGTCATCTGGATAAACGTGGAAACTTCTATTGGCGTGG	TGCAGGAACCGTGGCTTACGCTCAGAGACAGTGTCATCTGGATAACCATGGAAACTTCTATTGGCGTGG	12388359|F|0-27:G>A-27:G>A	0.82419	0.17581	0.100892	G/A	Oryza spp. Indica and Oryza spp. lowland	Oryza spp. Japonica and Oryza spp. upland
ARC-00115	3	25966693	G	T	K (G or T)	25966721	Reverse	113	TACAGCTAATATGC TGCAGTTAGGCCGAGTYTAGGGCYYRTTTAGTACGCGAAAA[K]AAAAWTTTTCWRTGTCATATTRGAT GTTTGACCGGATGTCGGAAGGGGTTTTC	TGCAGTTAGGCCGAGTYTAGGGCYYRTTTAGTACGCGAAAA[K]AAAAWTTTTCWRTGTCATATTRGATRT	TGCAGTTAGGCCGAGTYTAGGGCYYRTTTAGTACGCGAAAAKAAAAWTTTTCWRTGTCATATTRGATRT	TGCAGTTAGGCCGAGTTTAGGGCCTGTTTAGTACGCGAAAAGAAAATTTTTCAATGTCATATTGGATGT	TGCAGTTAGGCCGAGTTTAGGGCCTGTTTAGTACGCGAAAAGAAAATTTTTCAATGTCATATTGGATAT	4393348|F|0-67:G>A-67:G>A	0.78127	0.21873	0.230556	G/A	Oryza glaberrima, Oryza barthii and Oryza longistaminata	Oryza spp. sativa and interspecifics
ARC-00116	3	26382397	A	T	W (A or T)	26382404	Reverse	118	TGCAGATTACAAGGTMAATTCTTATCCCTTATAWWTGSTMTATTGACRTCCATGTGGTTTYG[W]TMTTAT TAAATTGGCTGCATGCTGACTGATGGTTCTACCCTTAATGTCCTTA	TGCAGATTACAAGGTMAATTCTTATCCCTTATAWWTGSTMTATTGACRTCCATGTGGTTTYG[W]TMTTAT	TGCAGATTACAAGGTMAATTCTTATCCCTTATAWWTGSTMTATTGACRTCCATGTGGTTTYGWTMTTAT	TGCAGATTACAAGGTCAATTCTTATCCCTTATAAATGGTCTATTGACGTCCATGTGGTTTTGATCTTAT	TGCAGATTACAAGGTCAATTCTTATCCCTTATAATTGCTCTATTGACGTCCATGTGGTTTTGATCTTAT	5404625|F|0-37:G>C-37:G>C	0.77553	0.22447	0.011131	G/C	Oryza longistaminata	Oryza glaberrima and Oryza barthii
ARC-00117	3	26953256	G	T		No SNP	Reverse	69	TGCAGTTTTGGGKAACTTCAGACTTTTCATAGCCATTGCTGAMGAGAATGAGGGTTGCAGGGCAGCCAT	TGCAGTTTTGGGKAACTTCAGACTTTTCATAGCCATTGCTGAMGAGAATGAGGGTTGCAGGGCAGCCAT	TGCAGTTTTGGGKAACTTCAGACTTTTCATAGCCATTGCTGAMGAGAATGAGGGTTGCAGGGCAGCCAT	TGCAGTTTTGGGGAACTTCAGACTTTTCATAGCCATTGCTGACGAGAATGAGGGTTGCAGGGCAGCCAT	TGCAGTTTTGGGTAACTTCAGACTTTTCATAGCCATTGCTGAAGAGAATGAGGGTTGCAGGGCAGCCAT	5403593|F|0-12:G>T-12:G>T	0.78079	0.21921	0.339808	G/T	Oryza glaberrima, Oryza barthii and Oryza longistaminata	Oryza spp. sativa and interspecifics
ARC-00118	3	26962063	A	C		No SNP	Reverse	69	TGCAGAGTTTTTCTTTGTAAATTCAGGTMTTTCAAAAATAGTTTTTTTBGRCAGATGTGACTACTAATA	TGCAGAGTTTTTCTTTGTAAATTCAGGTMTTTCAAAAATAGTTTTTTTBGRCAGATGTGACTACTAATA	TGCAGAGTTTTTCTTTGTAAATTCAGGTMTTTCAAAAATAGTTTTTTTBGRCAGATGTGACTACTAATA	TGCAGAGTTTTTCTTTGTAAATTCAGGTCTTTCAAAAATAGTTTTTTTTGGCAGATGTGACTACTAATA	TGCAGAGTTTTTCTTTGTAAATTCAGGTATTTCAAAAATAGTTTTTTTCGGCAGATGTGACTACTAATA	3057316|F|0-28:C>A-28:C>A	0.78095	0.21905	0.262271	C/A	Oryza glaberrima, Oryza barthii and Oryza longistaminata	Oryza spp. sativa and interspecifics
ARC-00119	3	28847450	A	T		No SNP	Forward	69	TGCAGCTGCACAAGACGGAGGGTGGGCAGGAGTACGCCGAGTTCCTCCAYGCCCMGCGGAAGCGWTTCA	TGCAGCTGCACAAGACGGAGGGTGGGCAGGAGTACGCCGAGTTCCTCCAYGCCCMGCGGAAGCGWTTCA	TGCAGCTGCACAAGACGGAGGGTGGGCAGGAGTACGCCGAGTTCCTCCAYGCCCMGCGGAAGCGWTTCA	TGCAGCTGCACAAGACGGAGGGTGGGCAGGAGTACGCCGAGTTCCTCCACGCCCCGCGGAAGCGTTTCA	TGCAGCTGCACAAGACGGAGGGTGGGCAGGAGTACGCCGAGTTCCTCCACGCCCCGCGGAAGCGATTCA	9745831|F|0-64:T>A-64:T>A	0.78079	0.21921	0.350712	T/A	Oryza glaberrima, Oryza barthii and Oryza longistaminata	Oryza spp. sativa and interspecifics
ARC-00120	3	28848638	T	G		No SNP	Forward	69	TGCAGCATATKRCCTGTTATATAGAGACGTTTTGTGCTCAGCAGATCCTAGTCCTTGTCATAAAWTTTT	TGCAGCATATKRCCTGTTATATAGAGACGTTTTGTGCTCAGCAGATCCTAGTCCTTGTCATAAAWTTTT	TGCAGCATATKRCCTGTTATATAGAGACGTTTTGTGCTCAGCAGATCCTAGTCCTTGTCATAAAWTTTT	TGCAGCATATGACCTGTTATATAGAGACGTTTTGTGCTCAGCAGATCCTAGTCCTTGTCATAAATTTTT	TGCAGCATATTACCTGTTATATAGAGACGTTTTGTGCTCAGCAGATCCTAGTCCTTGTCATAAAATTTT	5390891|F|0-10:G>T-10:G>T	0.78079	0.21921	0.340342	G/T	Oryza glaberrima, Oryza barthii and Oryza longistaminata	Oryza spp. sativa and interspecifics
ARC-00121	3	32703627	C	A	No SNP in Gramene	32703658	Forward	111	TGCAGATATTATCATCCAGATC TGCAGTAACTTCRTAAATTTACACAAGGCAA[M]CAAGCAATGCAAGAAGWACCAACTGTAGTCTTA ATTTAGCGGAGAACGAATAC	TGCAGTAACTTCRTAAATTTACACAAGGCAA[M]CAAGCAATGCAAGAAGWACCAACTGTAGTCTTACAGA	TGCAGTAACTTCRTAAATTTACACAAGGCAAMCAAGCAATGCAAGAAGWACCAACTGTAGTCTTACAGA	TGCAGTAACTTCATAAATTTACACAAGGCAAACAAGCAATGCAAGAAGTACCAACTGTAGTCTTACAGA	TGCAGTAACTTCATAAATTTACACAAGGCAACCAAGCAATGCAAGAAGTACCAACTGTAGTCTTACAGA	3772372|F|0-31:A>C-31:A>C	0.7776	0.2224	0.340876	A/C	Oryza longistaminata	Oryza glaberrima and Oryza barthii
ARC-00122	3	33595180	A	G	R (A or G)	33595217	Reverse	108	ACATAACTTGAAAGTTGAAACTCGAACTATACTAAC TGCAGYAAAACGTKC[R]TGRTAATTAGGCCAAAAAACGATGTTTCTTTATTACAGATCGGAAGAGCGGTT	TGCAGYAAAACGTKC[R]TGRTAATTAGGCCAAAAAACGATGTTTCTTTATTACAGATCGGAAGAGCGGTT	TGCAGYAAAACGTKCRTGRTAATTAGGCCAAAAAACGATGTTTCTTTATTACAGATCGGAAGAGCGGTT	TGCAGTAAAACGTTCATGGTAATTAGGCCAAAAAACGATGTTTCTTTATTACAGATCGGAAGAGCGGTT	TGCAGTAAAACGTTCGTGATAATTAGGCCAAAAAACGATGTTTCTTTATTACAGATCGGAAGAGCGGTT	5404238|F|0-15:A>G-15:A>G	0.77744	0.22256	0.34619	A/G	Oryza longistaminata	Oryza glaberrima and Oryza barthii
ARC-00123	3	33616778	A	T	W (A or T)	33616795	Forward	109	TAAGTGGCAAACAAATAAGGCTAACACAACATGTAAC TGCAGTCAAATTACTGG[W]GATTGTAKGAAAAYATAYATGAAACAATCCAAATTATKYCTCTMTRAACAT	TGCAGTCAAATTACTGG[W]GATTGTAKGAAAAYATAYATGAAACAATCCAAATTATKYCTCTMTRAACAT	TGCAGTCAAATTACTGGWGATTGTAKGAAAAYATAYATGAAACAATCCAAATTATKYCTCTMTRAACAT	TGCAGTCAAATTACTGGAGATTGTATGAAAACATATATGAAACAATCCAAATTATGCCTCTATAAACAT	TGCAGTCAAATTACTGGTGATTGTATGAAAACATATATGAAACAATCCAAATTATGTCTCTATAAACAT	3765136|F|0-17:A>T-17:A>T	0.99202	0.00798	0.016533	A/T	Oryza longistaminata	Oryza glaberrima and Oryza barthii
ARC-00124	3	35270422	C	A	M (A or C)	35270485	Reverse	119	TTTTAGCAGGATATGTTCTGTCCATCAAAAAGTTGCTATATGAGCAC TGCAGT[M]TGCAAAACWAAAATGKAGCTGAATTTGTTTGAAAACTACACCYTCTWYTATATTTTCTTTAG	TGCAGTMTGCAAAACWAAAATGKAGCTGAATTTGTTTGAAAACTACACCYTCTWYTATATTTTCTTTAG	TGCAGTMTGCAAAACWAAAATGKAGCTGAATTTGTTTGAAAACTACACCYTCTWYTATATTTTCTTTAG	TGCAGTATGCAAAACAAAAATGTAGCTGAATTTGTTTGAAAACTACACCCTCTTTTATATTTTCTTTAG	TGCAGTCTGCAAAACTAAAATGGAGCTGAATTTGTTTGAAAACTACACCCTCTACTATATTTTCTTTAG	4385319|F|0-6:A>C-6:A>C	0.92948	0.07052	0.114658	A/C	Oryza longistaminata	Oryza glaberrima and Oryza barthii
ARC-00125	3	36117945	A	C	M (A or C)	36117999	Forward	109	TGCAGATAACCTGGTVAAGATGTTAGATCTTGCACCACMTGGAMGRGARGAGAT[M]CTTA GCCTGATTTCACTCCGAATCCCATGTTGGAGGTGCTATTCTTCCTTC	TGCAGATAACCTGGTVAAGATGTTAGATCTTGCACCACMTGGAMGRGARGAGAT[M]CTTACAGATCGGAA	TGCAGATAACCTGGTVAAGATGTTAGATCTTGCACCACMTGGAMGRGARGAGATMCTTACAGATCGGAA	TGCAGATAACCTGGTAAAGATGTTAGATCTTGCACCACCTGGAAGGGAAGAGATCCTTACAGATCGGAA	TGCAGATAACCTGGTAAAGATGTTAGATCTTGCACCACATGGAAGGGAAGAGATCCTTACAGATCGGAA	3998491|F|0-38:C>A-38:C>A	0.77728	0.22272	0.341007	C/A	Oryza longistaminata	Oryza glaberrima and Oryza barthii
ARC-00126	4	5139505	A	G	R (A or G)	5139511	Reverse	118	TGCAGGTTGGAARTTGTATGCAGYTAGCTAGATCACTTTMTTWTCACAAYWYACAAGATTGCS[R]CTYTA TTAGCTATAGTTTGAATCTAGGATGGTCTGCCATAAGGAGCTTTAA	TGCAGGTTGGAARTTGTATGCAGYTAGCTAGATCACTTTMTTWTCACAAYWYACAAGATTGCS[R]CTYTA	TGCAGGTTGGAARTTGTATGCAGYTAGCTAGATCACTTTMTTWTCACAAYWYACAAGATTGCSRCTYTA	TGCAGGTTGGAAATTGTATGCAGCTAGCTAGATCACTTTCTTATCACAACTCACAAGATTGCCACTTTA	TGCAGGTTGGAAATTGTATGCAGCTAGCTAGATCACTTTCTTATCACAACTTACAAGATTGCCACTTTA	3989978|F|0-51:C>T-51:C>T	0.84429	0.15571	0.144715	C/T	Oryza longistaminata	Oryza glaberrima and Oryza barthii
ARC-00127	4	5258199	G	A	R (A or G)	5258230	Forward	108	GTGAAAACATTGACATACAC TGCAGGAGCTCTCCTGGAAACRAACATTAYA[R]YTTGTGAATAYTTAGTTCTGGACAHTTTCCTAATTA ACATTTCGATGCAACT	TGCAGGAGCTCTCCTGGAAACRAACATTAYA[R]YTTGTGAATAYTTAGTTCTGGACAHTTTCCTAATTAC	TGCAGGAGCTCTCCTGGAAACRAACATTAYARYTTGTGAATAYTTAGTTCTGGACAHTTTCCTAATTAC	TGCAGGAGCTCTCCTGGAAACAAACATTACAACTTGTGAATATTTAGTTCTGGACATTTTCCTAATTAC	TGCAGGAGCTCTCCTGGAAACAAACATTACAGCTTGTGAATATTTAGTTCTGGACACTTTCCTAATTAC	3438906|F|0-31:A>G-31:A>G	0.94033	0.05967	0.136835	A/G	Oryza longistaminata	Oryza glaberrima and Oryza barthii
ARC-00128	4	12064222	C	G	No SNP in Gramene	12064237	Reverse	115	TGGCCAGTAAACAATATCACTGAAAAAAAC TGCAGCCTATTTGCTGTACATACACA[S]TGAATTTCCCTTA ATCACATGAGATAGGAGTGACCTAAAACTAACAGTTAATTA	TGCAGCCTATTTGCTGTACATACACA[S]TGAATTTCCCTTACAGATCGGAAGAGCGGTTCAGCAGGAATG	TGCAGCCTATTTGCTGTACATACACASTGAATTTCCCTTACAGATCGGAAGAGCGGTTCAGCAGGAATG	TGCAGCCTATTTGCTGTACATACACAGTGAATTTCCCTTACAGATCGGAAGAGCGGTTCAGCAGGAATG	TGCAGCCTATTTGCTGTACATACACACTGAATTTCCCTTACAGATCGGAAGAGCGGTTCAGCAGGAATG	5404734|F|0-26:G>C-26:G>C	0.77648	0.22352	0.340912	G/C	Oryza longistaminata	Oryza glaberrima and Oryza barthii
ARC-00129	4	14200768	T	C		No SNP	No hit	69	TGCAGCDTHTRCSCARCTTTACYCRCWYRATACYCRYARCWVKYYVGSCTRAAAAGTAAYAAGGTGYAA	TGCAGCDTHTRCSCARCTTTACYCRCWYRATACYCRYARCWVKYYVGSCTRAAAAGTAAYAAGGTGYAA	TGCAGCDTHTRCSCARCTTTACYCRCWYRATACYCRYARCWVKYYVGSCTRAAAAGTAAYAAGGTGYAA	TGCAGCGTCTGCCCAGCTTTACCCACATGATACCCACAGCTGGCCGGGCTGAAAAGTAACAAGGTGTAA	TGCAGCGTCTGCCCAGCTTTACCCACACGATACCCATAGCTGGTTGGCCTGAAAAGTAACAAGGTGTAA	3763750|F|0-36:C>T-36:C>T	0.82339	0.17661	0.231061	C/T	Oryza spp. Indica and Oryza spp. lowland	Oryza spp. Japonica and Oryza spp. upland
ARC-00130	4	15454956	G	A	R (A or G)	15455001	Reverse	111	TGCCAAGGCTTCCTATTTTTGCTGAACTGC TGCAGCAGWATAGTGCCACCAAAT[R]AAAGBGAACACRTAAGCATATTGTTTGSGASARRATCAYAGTTC GGAATTTC	TGCAGCAGWATAGTGCCACCAAAT[R]AAAGBGAACACRTAAGCATATTGTTTGSGASARRATCAYAGTTC	TGCAGCAGWATAGTGCCACCAAATRAAAGBGAACACRTAAGCATATTGTTTGSGASARRATCAYAGTTC	TGCAGCAGTATAGTGCCACCAAATAAAAGTGAACACGTAAGCATATTGTTTGGGACAAAATCACAGTTC	TGCAGCAGAATAGTGCCACCAAATGAAAGTGAACACGTAAGCATATTGTTTGCGAGAAGATCACAGTTC	4392456|F|0-55:C>G-55:C>G	0.78079	0.21921	0.042774	C/G	Oryza glaberrima, Oryza barthii and Oryza longistaminata	Oryza spp. sativa and interspecifics
ARC-00131	4	16027087	G	A		No SNP	No hit	69	TGCAGYRGGWGACRYGMCRRAAGTCCCTCCRKACTCRTCTTGYACMRCCTTYGCCCRYGCBGYSCTRTG	TGCAGYRGGWGACRYGMCRRAAGTCCCTCCRKACTCRTCTTGYACMRCCTTYGCCCRYGCBGYSCTRTG	TGCAGYRGGWGACRYGMCRRAAGTCCCTCCRKACTCRTCTTGYACMRCCTTYGCCCRYGCBGYSCTRTG	TGCAGCGGGAGACGCGACGGAAGTCCCTCCGGACTCGTCTTGCACCACCTTTGCCCGTGCCGCCCTGTG	TGCAGCGGGAGACGCGCCGGAAGTCCCTCCGGACTCGTCTTGCACCGCCTTCGCCCGTGCGGCCCTATG	5402934|F|0-46:A>G-46:A>G	0.95597	0.04403	0.196434	A/G	Oryza spp. Indica and Oryza spp. lowland	Oryza spp. Japonica and Oryza spp. upland
ARC-00132	4	16732093	G	C	B (C or G or T)	16732129	Reverse	108	TTTTTTCCGCTTTTCTACCCCTCTGCCGTCTGTCAC TGCAGGTGGGGCCCA[B]CTGCACAGGGAAGGAGAAGGTTTTCCAAGGCTTACAGATCGGAAGAGCGGTTC	TGCAGGTGGGGCCCA[B]CTGCACAGGGAAGGAGAAGGTTTTCCAAGGCTTACAGATCGGAAGAGCGGTTC	TGCAGGTGGGGCCCABCTGCACAGGGAAGGAGAAGGTTTTCCAAGGCTTACAGATCGGAAGAGCGGTTC	TGCAGGTGGGGCCCAGCTGCACAGGGAAGGAGAAGGTTTTCCAAGGCTTACAGATCGGAAGAGCGGTTC	TGCAGGTGGGGCCCACCTGCACAGGGAAGGAGAAGGTTTTCCAAGGCTTACAGATCGGAAGAGCGGTTC	3753045|F|0-15:G>C-15:G>C	0.99426	0.00574	0.009241	G/C	Oryza longistaminata	Oryza glaberrima and Oryza barthii
ARC-00133	4	18522564	A	G	R (A or G)	18522594	Reverse	116	TCAGACAAAAGCAGAGC TGCAGGAGAGAAAGGAGCAAAACAYTRTTAGTCAATTAC[R]AAAATAWCCTCYGAKATATTA AATTGGTTATTTATATCATTTGTGGAACAGTTTT	TGCAGGAGAGAAAGGAGCAAAACAYTRTTAGTCAATTAC[R]AAAATAWCCTCYGAKATATTACAGATCGG	TGCAGGAGAGAAAGGAGCAAAACAYTRTTAGTCAATTACRAAAATAWCCTCYGAKATATTACAGATCGG	TGCAGGAGAGAAAGGAGCAAAACACTGTTAGTCAATTACAAAAATAACCTCCGAGATATTACAGATCGG	TGCAGGAGAGAAAGGAGCAAAACACTGTTAGTCAATTACGAAAATAACCTCTGAGATATTACAGATCGG	3048924|F|0-51:C>T-51:C>T	0.7784	0.2216	0.227712	C/T	Oryza longistaminata	Oryza glaberrima and Oryza barthii
ARC-00134	4	23051822	T	A	W (A or T)	23051860	Reverse	108	TGGTAATAGCTTCTTCAATTTC TGCAGCTTYAGAAAATAATCTCCAATTCTC[W]TGATTTGCAATCRTTGTATACATTTCTTCTTGTTCATC TGATAATTTGCTA	TGCAGCTTYAGAAAATAATCTCCAATTCTC[W]TGATTTGCAATCRTTGTATACATTTCTTCTTGTTCATC	TGCAGCTTYAGAAAATAATCTCCAATTCTCWTGATTTGCAATCRTTGTATACATTTCTTCTTGTTCATC	TGCAGCTTCAGAAAATAATCTCCAATTCTCATGATTTGCAATCATTGTATACATTTCTTCTTGTTCATC	TGCAGCTTCAGAAAATAATCTCCAATTCTCTTGATTTGCAATCGTTGTATACATTTCTTCTTGTTCATC	4393248|F|0-30:A>T-30:A>T	0.78079	0.21921	0.268562	A/T	Oryza glaberrima, Oryza barthii and Oryza longistaminata	Oryza spp. sativa and interspecifics
ARC-00135	4	23879007	A	C		No SNP	Reverse	69	TGCAGTAGCTAATAAGGATGTGAGTTGGGTGTGTAGTGTTAGTGTGTTGCAACAAAAGAGMAATAAGTT	TGCAGTAGCTAATAAGGATGTGAGTTGGGTGTGTAGTGTTAGTGTGTTGCAACAAAAGAGMAATAAGTT	TGCAGTAGCTAATAAGGATGTGAGTTGGGTGTGTAGTGTTAGTGTGTTGCAACAAAAGAGMAATAAGTT	TGCAGTAGCTAATAAGGATGTGAGTTGGGTGTGTAGTGTTAGTGTGTTGCAACAAAAGAGCAATAAGTT	TGCAGTAGCTAATAAGGATGTGAGTTGGGTGTGTAGTGTTAGTGTGTTGCAACAAAAGAGAAATAAGTT	3442388|F|0-60:C>A-60:C>A	0.78111	0.21889	0.262376	C/A	Oryza glaberrima, Oryza barthii and Oryza longistaminata	Oryza spp. sativa and interspecifics
ARC-00136	4	24023730	C	T	Y (C or T)	24023775	Reverse	112	TACCCAGTGCTTTAATTGCGGCATCAGCAGC TGCAGCAACAACATYKGGGCTTGT[Y]GATGTGGTAAGMTGYGMTAACTGAGGTACCAATAGCAATCAT CAGTTCGTTC	TGCAGCAACAACATYKGGGCTTGT[Y]GATGTGGTAAGMTGYGMTAACTGAGGTACCAATAGCAATCATYA	TGCAGCAACAACATYKGGGCTTGTYGATGTGGTAAGMTGYGMTAACTGAGGTACCAATAGCAATCATYA	TGCAGCAACAACATCTGGGCTTGTCGATGTGGTAAGATGCGCTAACTGAGGTACCAATAGCAATCATCA	TGCAGCAACAACATCTGGGCTTGTTGATGTGGTAAGATGCGCTAACTGAGGTACCAATAGCAATCATCA	3057753|F|0-24:C>T-24:C>T	0.92422	0.07578	0.124896	C/T	Oryza longistaminata	Oryza glaberrima and Oryza barthii
ARC-00137	4	25380632	A	T	W (A or T)	25380677	Reverse	108	TTTATACCTTGACGAGGTTGCTGATGTC TGCAGGTACTTCTCCAGAGAAATC[W]ATTGCRAAGAACCCARARTCTGCATGGTAGCATTTTA AATTGGACAGCGCA	TGCAGGTACTTCTCCAGAGAAATC[W]ATTGCRAAGAACCCARARTCTGCATGGTAGCATTTTACAGATCG	TGCAGGTACTTCTCCAGAGAAATCWATTGCRAAGAACCCARARTCTGCATGGTAGCATTTTACAGATCG	TGCAGGTACTTCTCCAGAGAAATCAATTGCAAAGAACCCAGAATCTGCATGGTAGCATTTTACAGATCG	TGCAGGTACTTCTCCAGAGAAATCAATTGCAAAGAACCCAGAGTCTGCATGGTAGCATTTTACAGATCG	3752860|F|0-42:A>G-42:A>G	0.98229	0.01771	0.328041	A/G	Oryza longistaminata	Oryza glaberrima and Oryza barthii
ARC-00138	4	27734586	A	G	R (A or G)	27734612	Reverse	108	AGCAGGTAC TGCAGTAGAATCCAACGCTGAAATGRCAGGCTATTCAAAGAGC[R]TAACATACAGGAAAAAGGTACTRAA ATCTTACCATCTGTTGCTGAAGCTTC	TGCAGTAGAATCCAACGCTGAAATGRCAGGCTATTCAAAGAGC[R]TAACATACAGGAAAAAGGTACTRAA	TGCAGTAGAATCCAACGCTGAAATGRCAGGCTATTCAAAGAGCRTAACATACAGGAAAAAGGTACTRAA	TGCAGTAGAATCCAACGCTGAAATGGCAGGCTATTCAAAGAGCATAACATACAGGAAAAAGGTACTAAA	TGCAGTAGAATCCAACGCTGAAATGACAGGCTATTCAAAGAGCATAACATACAGGAAAAAGGTACTGAA	3450676|F|0-25:G>A-25:G>A	0.82451	0.17549	0.183863	G/A	Oryza spp. Indica	Oryza spp Japonica
ARC-00139	4	27782473	T	C	Y (C or T)	27782487	Reverse	112	TGCAGGGGCGTGCCTACCGACCTGCCGCTGCTACTTGTCCAAACAACTCGGATTA[Y]AGCTTTCGMAGTT GCAGCCTTGCAGAGCAAAAGCATTGGGAGCGCGTGCCCTG	TGCAGGGGCGTGCCTACCGACCTGCCGCTGCTACTTGTCCAAACAACTCGGATTA[Y]AGCTTTCGMAGTT	TGCAGGGGCGTGCCTACCGACCTGCCGCTGCTACTTGTCCAAACAACTCGGATTAYAGCTTTCGMAGTT	TGCAGGGGCGTGCCTACCGACCTGCCGCTGCTACTTGTCCAAACAACTCGGATTATAGCTTTCGAAGTT	TGCAGGGGCGTGCCTACCGACCTGCCGCTGCTACTTGTCCAAACAACTCGGATTACAGCTTTCGCAGTT	3061709|F|0-55:T>C-55:T>C	0.82451	0.17549	0.150271	T/C	Oryza spp. Indica and Oryza spp. lowland	Oryza spp. Japonica and Oryza spp. upland
ARC-00140	4	27886087	A	G	R (A or G)	27886149	Reverse	120	TCGATCGCACGCTCTCCATGCATGCACCAATATAATGTCGTCGAATGC TGCAGA[R]CGCGTCTATTCAGGTATATATGTAGGTAGAGTTRTRCRTAGTACTCYCWYCTTYCAAAAGTY	TGCAGA[R]CGCGTCTATTCAGGTATATATGTAGGTAGAGTTRTRCRTAGTACTCYCWYCTTYCAAAAGTY	TGCAGARCGCGTCTATTCAGGTATATATGTAGGTAGAGTTRTRCRTAGTACTCYCWYCTTYCAAAAGTY	TGCAGAGCGCGTCTATTCAGGTATATATGTAGGTAGAGTTGTACATAGTACTCCCTCCTTCCAAAAGTC	TGCAGAGCGCGTCTATTCAGGTATATATGTAGGTAGAGTTATACATAGTACTCCCTTCTTCCAAAAGTC	3055309|F|0-40:G>A-40:G>A	0.78079	0.21921	0.272304	G/A	Oryza glaberrima, Oryza barthii and Oryza longistaminata	Oryza spp. sativa and interspecifics
ARC-00141	4	29356029	T	G		No SNP	Forward	69	TGCAGCAGATCATTGCCCTCGCKGGGGCATAGAATTTCGGCRGTCAAGTAGCTAGGCTACTCKCTGGAG	TGCAGCAGATCATTGCCCTCGCKGGGGCATAGAATTTCGGCRGTCAAGTAGCTAGGCTACTCKCTGGAG	TGCAGCAGATCATTGCCCTCGCKGGGGCATAGAATTTCGGCRGTCAAGTAGCTAGGCTACTCKCTGGAG	TGCAGCAGATCATTGCCCTCGCGGGGGCATAGAATTTCGGCGGTCAAGTAGCTAGGCTACTCGCTGGAG	TGCAGCAGATCATTGCCCTCGCTGGGGCATAGAATTTCGGCGGTCAAGTAGCTAGGCTACTCGCTGGAG	3751847|F|0-22:G>T-22:G>T	0.78079	0.21921	0.337333	G/T	Oryza glaberrima, Oryza barthii and Oryza longistaminata	Oryza spp. sativa and interspecifics
ARC-00142	4	29561709	T	A		No SNP	Forward	69	TGCAGTTACACAGGTAAACTACAGTTCTTCAATGAATCCAGATAAATTCTTGCWCAKGACACMTTACAG	TGCAGTTACACAGGTAAACTACAGTTCTTCAATGAATCCAGATAAATTCTTGCWCAKGACACMTTACAG	TGCAGTTACACAGGTAAACTACAGTTCTTCAATGAATCCAGATAAATTCTTGCWCAKGACACMTTACAG	TGCAGTTACACAGGTAAACTACAGTTCTTCAATGAATCCAGATAAATTCTTGCACATGACACATTACAG	TGCAGTTACACAGGTAAACTACAGTTCTTCAATGAATCCAGATAAATTCTTGCTCATGACACATTACAG	3990385|F|0-53:A>T-53:A>T	0.77553	0.22447	0.342439	A/T	Oryza longistaminata	Oryza glaberrima and Oryza barthii
ARC-00143	4	29699511	T	G	K (G or T)	29699526	Forward	108	TCCCAGACTGACACTGTCCCCTCCAGCGCCAGAGGC TGCAGCAGAGGCTGC[K]CCACTGCTGTCAGCGTCCYGGWYAGGCMCAGTGCTGCTGTCCTGTAGCGTCRA	TGCAGCAGAGGCTGC[K]CCACTGCTGTCAGCGTCCYGGWYAGGCMCAGTGCTGCTGTCCTGTAGCGTCRA	TGCAGCAGAGGCTGCKCCACTGCTGTCAGCGTCCYGGWYAGGCMCAGTGCTGCTGTCCTGTAGCGTCRA	TGCAGCAGAGGCTGCTCCACTGCTGTCAGCGTCCTGGTTAGGCACAGTGCTGCTGTCCTGTAGCGTCGA	TGCAGCAGAGGCTGCGCCACTGCTGTCAGCGTCCCGGTCAGGCACAGTGCTGCTGTCCTGTAGCGTCGA	5390876|F|0-34:T>C-34:T>C	0.78079	0.21921	0.035015	T/C	Oryza glaberrima, Oryza barthii and Oryza longistaminata	Oryza spp. sativa and interspecifics
ARC-00144	5	1306065	A	G		No SNP	Reverse	69	TGCAGGCCATCTTATAGCGGATCCAAGATTGTCCCRRTRGTCCCGAGAAAAAAAAATCTAGCCCAATGC	TGCAGGCCATCTTATAGCGGATCCAAGATTGTCCCRRTRGTCCCGAGAAAAAAAAATCTAGCCCAATGC	TGCAGGCCATCTTATAGCGGATCCAAGATTGTCCCRRTRGTCCCGAGAAAAAAAAATCTAGCCCAATGC	TGCAGGCCATCTTATAGCGGATCCAAGATTGTCCCAATAGTCCCGAGAAAAAAAAATCTAGCCCAATGC	TGCAGGCCATCTTATAGCGGATCCAAGATTGTCCCGGTGGTCCCGAGAAAAAAAAATCTAGCCCAATGC	9756694|F|0-35:A>G-35:A>G	0.78079	0.21921	0.25938	A/G	Oryza glaberrima, Oryza barthii and Oryza longistaminata	Oryza spp. sativa and interspecifics
ARC-00145	5	4172400	G	C		No SNP	Reverse	69	TGCAGAATCTCTGGATCCAAGGCCACAGAGCACAGTACTAACACTGCACTCTGTCCCTTCTATGACTWV	TGCAGAATCTCTGGATCCAAGGCCACAGAGCACAGTACTAACACTGCACTCTGTCCCTTCTATGACTWV	TGCAGAATCTCTGGATCCAAGGCCACAGAGCACAGTACTAACACTGCACTCTGTCCCTTCTATGACTWV	TGCAGAATCTCTGGATCCAAGGCCACAGAGCACAGTACTAACACTGCACTCTGTCCCTTCTATGACTAC	TGCAGAATCTCTGGATCCAAGGCCACAGAGCACAGTACTAACACTGCACTCTGTCCCTTCTATGACTAG	3996036|F|0-68:C>G-68:C>G	0.78079	0.21921	0.334507	C/G	Oryza glaberrima, Oryza barthii and Oryza longistaminata	Oryza spp. sativa and interspecifics
ARC-00146	5	5381851	A	G		No SNP	No hit	69	TGCAGAWCTTATTTCCRGATTAGATCKTTTTGACAYGTCATCCTMCAAGACTAYCSTAYCATCCAAGMA	TGCAGAWCTTATTTCCRGATTAGATCKTTTTGACAYGTCATCCTMCAAGACTAYCSTAYCATCCAAGMA	TGCAGAWCTTATTTCCRGATTAGATCKTTTTGACAYGTCATCCTMCAAGACTAYCSTAYCATCCAAGMA	TGCAGAACTTATTTCCGGATTAGATCGTTTTGACATGTCATCCTCCAAGACTACCCTATCATCCAAGCA	TGCAGAACTTATTTCCAGATTAGATCTTTTTGACATGTCATCCTCCAAGACTACCCTATCATCCAAGCA	3770019|F|0-16:G>A-16:G>A	0.78079	0.21921	0.339031	G/A	Oryza glaberrima, Oryza barthii and Oryza longistaminata	Oryza spp. sativa and interspecifics
ARC-00147	5	7214510	G	A	R (A or G)	7214548	Forward	111	TAGAGATTAGGCTC TGCAGAAGTCTACAATCAATACCCGTTGGTAGTTTCRC[R]KAAYTTTATCRCCTAYAGGACCTGAAGATC TCATGGTGCGATAACTTGGTGTGC	TGCAGAAGTCTACAATCAATACCCGTTGGTAGTTTCRC[R]KAAYTTTATCRCCTAYAGGACCTGAAGATC	TGCAGAAGTCTACAATCAATACCCGTTGGTAGTTTCRCRKAAYTTTATCRCCTAYAGGACCTGAAGATC	TGCAGAAGTCTACAATCAATACCCGTTGGTAGTTTCACGGAACTTTATCACCTACAGGACCTGAAGATC	TGCAGAAGTCTACAATCAATACCCGTTGGTAGTTTCGCGGAATTTTATCACCTACAGGACCTGAAGATC	3441619|F|0-36:A>G-36:A>G	0.78079	0.21921	0.252535	A/G	Oryza glaberrima, Oryza barthii and Oryza longistaminata	Oryza spp. sativa and interspecifics
ARC-00148	5	7309276	C	G	S (G or C)	7309290	Reverse	112	TGCAGTTTYTTAGGTCCTAATGAGGGGTCATCCCRCAGCAACTCCAGTACTCRGT[S]AGCTACCMATTTA TTTGAAGCCATTGTTTCACCGCAATTATTAAAAGAACCAC	TGCAGTTTYTTAGGTCCTAATGAGGGGTCATCCCRCAGCAACTCCAGTACTCRGT[S]AGCTACCMATTTA	TGCAGTTTYTTAGGTCCTAATGAGGGGTCATCCCRCAGCAACTCCAGTACTCRGTSAGCTACCMATTTA	TGCAGTTTCTTAGGTCCTAATGAGGGGTCATCCCGCAGCAACTCCAGTACTCGGTCAGCTACCAATTTA	TGCAGTTTCTTAGGTCCTAATGAGGGGTCATCCCACAGCAACTCCAGTACTCGGTCAGCTACCAATTTA	19322100|F|0-34:G>A-34:G>A	0.82482	0.17518	0.191663	G/A	Oryza spp. Indica	Oryza spp Japonica
ARC-00149	5	14842724	A	C	R (A or G)	14842751	Reverse	111	TGTTAGACGATTTCAGATCCCTATGGATCACTGGTGGAC TGCAGTGCTCATGAAG[R]TACTYTAAYCCCCTGAYMAADKTTACAGATCGGAAGAGCGGTTCAGCAGGAA	TGCAGTGCTCATGAAG[R]TACTYTAAYCCCCTGAYMAADKTTACAGATCGGAAGAGCGGTTCAGCAGGAA	TGCAGTGCTCATGAAGRTACTYTAAYCCCCTGAYMAADKTTACAGATCGGAAGAGCGGTTCAGCAGGAA	TGCAGTGCTCATGAAGGTACTCTAATCCCCTGACAAATTTTACAGATCGGAAGAGCGGTTCAGCAGGAA	TGCAGTGCTCATGAAGGTACTCTAATCCCCTGACCAATTTTACAGATCGGAAGAGCGGTTCAGCAGGAA	3762417|F|0-34:A>C-34:A>C	0.99394	0.00606	0.010659	A/C	Oryza longistaminata	Oryza glaberrima and Oryza barthii
ARC-00150	5	18423754	C	G	S (G or C)	18423773	Forward	111	TCAGGACCATTTGCTCCCTGACTGGATGTTTCC TGCAGRAATTTACATGTTR[S]CTTAYATATRWTGCTACAATAGATRCACTAGMTCCMTTCTGTWGAATTC AACCA	TGCAGRAATTTACATGTTR[S]CTTAYATATRWTGCTACAATAGATRCACTAGMTCCMTTCTGTWGAATTC	TGCAGRAATTTACATGTTRSCTTAYATATRWTGCTACAATAGATRCACTAGMTCCMTTCTGTWGAATTC	TGCAGAAATTTACATGTTGCCTTACATATGTTGCTACAATAGATGCACTAGCTCCCTTCTGTTGAATTC	TGCAGAAATTTACATGTTGGCTTACATATGTTGCTACAATAGATGCACTAGCTCCCTTCTGTTGAATTC	5395853|F|0-19:C>G-19:C>G	0.78079	0.21921	0.371749	C/G	Oryza glaberrima, Oryza barthii and Oryza longistaminata	Oryza spp. sativa and interspecifics
ARC-00151	5	19012106	G	C	S (G or C)	19012132	Forward	108	TACTGAAGCCTTCCATAAAGCCATAC TGCAGCAGYACTATTGRRYCTSMTTD[S]TTTTKTCCCTTTTCCAAYTATTGGCTTTA ACGATTGTCAACCACCGGAACT	TGCAGCAGYACTATTGRRYCTSMTTD[S]TTTTKTCCCTTTTCCAAYTATTGGCTTTACAGATCGGAAGAG	TGCAGCAGYACTATTGRRYCTSMTTDSTTTTKTCCCTTTTCCAAYTATTGGCTTTACAGATCGGAAGAG	TGCAGCAGCACTATTGGGCCTGCTTGCTTTTGTCCCTTTTCCAACTATTGGCTTTACAGATCGGAAGAG	TGCAGCAGCACTATTGGGCCTGCTTGGTTTTGTCCCTTTTCCAACTATTGGCTTTACAGATCGGAAGAG	3049935|F|0-26:C>G-26:C>G	0.77632	0.22368	0.233437	C/G	Oryza longistaminata	Oryza glaberrima and Oryza barthii
ARC-00152	5	19014015	A	T	W (A or T)	19014057	Reverse	109	TCCGTCATGGCACCTAAATTGTAC TGCAGTGGTCTTTGATAATAATAATAR[W]AATKTATAATGATCAAAACAGGCCTTTGAAACTTCAGTACA AAGGCCTTCCTA	TGCAGTGGTCTTTGATAATAATAATAR[W]AATKTATAATGATCAAAACAGGCCTTTGAAACTTCAGTACA	TGCAGTGGTCTTTGATAATAATAATARWAATKTATAATGATCAAAACAGGCCTTTGAAACTTCAGTACA	TGCAGTGGTCTTTGATAATAATAATAGAAATGTATAATGATCAAAACAGGCCTTTGAAACTTCAGTACA	TGCAGTGGTCTTTGATAATAATAATAATAATTTATAATGATCAAAACAGGCCTTTGAAACTTCAGTACA	9759814|F|0-27:A>T-27:A>T	0.78079	0.21921	0.371469	A/T	Oryza glaberrima, Oryza barthii and Oryza longistaminata	Oryza spp. sativa and interspecifics
ARC-00153	5	20089208	G	C		No SNP	No hit	69	TGCAGGGTSAGGTABGTGATCAGGTTGGARCTGAACCCCACMBTCGCGAGCCRGTCGCAGAAGTCGTTC	TGCAGGGTSAGGTABGTGATCAGGTTGGARCTGAACCCCACMBTCGCGAGCCRGTCGCAGAAGTCGTTC	TGCAGGGTSAGGTABGTGATCAGGTTGGARCTGAACCCCACMBTCGCGAGCCRGTCGCAGAAGTCGTTC	TGCAGGGTCAGGTACGTGATCAGGTTGGAGCTGAACCCCACATTCGCGAGCCGGTCGCAGAAGTCGTTC	TGCAGGGTGAGGTACGTGATCAGGTTGGAGCTGAACCCCACATTCGCGAGCCGGTCGCAGAAGTCGTTC	9755581|F|0-8:C>G-8:C>G	0.78079	0.21921	0.409511	C/G	Oryza glaberrima, Oryza barthii and Oryza longistaminata	Oryza spp. sativa and interspecifics
ARC-00154	5	20316123	T	C	Y (C or T)	20316135	Forward	113	TCTTACCTTCTTGTGACCTGTATTTGGTTGATTTTGTCCTC TGCAGCTCAAYTT[Y]GGGGTGGATGAATCATACAATTTRTCAGTGCCTGCRACTGGAARTCCAATTWMWG	TGCAGCTCAAYTT[Y]GGGGTGGATGAATCATACAATTTRTCAGTGCCTGCRACTGGAARTCCAATTWMWG	TGCAGCTCAAYTTYGGGGTGGATGAATCATACAATTTRTCAGTGCCTGCRACTGGAARTCCAATTWMWG	TGCAGCTCAATTTTGGGGTGGATGAATCATACAATTTGTCAGTGCCTGCAACTGGAAATCCAATTTATG	TGCAGCTCAACTTCGGGGTGGATGAATCATACAATTTGTCAGTGCCTGCAACTGGAAGTCCAATTTATG	9759135|F|0-10:T>C-10:T>C	0.78079	0.21921	0.318392	T/C	Oryza glaberrima, Oryza barthii and Oryza longistaminata	Oryza spp. sativa and interspecifics
ARC-00155	5	21474210	T	C		No SNP	No hit	69	TGCAGCVCHYRTRGATTTGCTCCAWRTCYADARHTRAAGYTDYRVTCAATMCTTRCMTCAWYTCYATCY	TGCAGCVCHYRTRGATTTGCTCCAWRTCYADARHTRAAGYTDYRVTCAATMCTTRCMTCAWYTCYATCY	TGCAGCVCHYRTRGATTTGCTCCAWRTCYADARHTRAAGYTDYRVTCAATMCTTRCMTCAWYTCYATCY	TGCAGCGCTTGTGGATTTGCTCCAAGTCCAGAGCTGAAGCTGTACTCAATCCTTGCCTCAACTCCATCC	TGCAGCGCCTGTGGATTTGCTCCAAGTCCAGAGCTGAAGCTGTACTCAATCCTTGCCTCATCTCCATCC	4392359|F|0-8:T>C-8:T>C	0.78079	0.21921	0.279121	T/C	Oryza glaberrima, Oryza barthii and Oryza longistaminata	Oryza spp. sativa and interspecifics
ARC-00156	5	21697935	C	A	H (A or C or T)	21697972	Reverse	109	TTGCGAGTCCGGAGTTGGGC TGCAGTAGCGACCGGATAGACTACCCTGGTGA[H]GTAARTTGAGCTCCTYDCCWCCGTCAGATCACGCAT GTACGGTTCAGATTAA	TGCAGTAGCGACCGGATAGACTACCCTGGTGA[H]GTAARTTGAGCTCCTYDCCWCCGTCAGATCACGCAT	TGCAGTAGCGACCGGATAGACTACCCTGGTGAHGTAARTTGAGCTCCTYDCCWCCGTCAGATCACGCAT	TGCAGTAGCGACCGGATAGACTACCCTGGTGAAGTAAGTTGAGCTCCTTGCCACCGTCAGATCACGCAT	TGCAGTAGCGACCGGATAGACTACCCTGGTGACGTAAGTTGAGCTCCTTGCCACCGTCAGATCACGCAT	3765533|F|0-32:A>C-32:A>C	0.78079	0.21921	0.337473	A/C	Oryza glaberrima, Oryza barthii and Oryza longistaminata	Oryza spp. sativa and interspecifics
ARC-00157	5	22126729	G	T	K (G or T)	22126784	Forward	112	TGCAGTACGTGCAAGGCAGCAGCGCAACACCAACRTGCGTRGCAGAGGCATCAGCA[K]CAGMAGCA GCAGCATCAGCAGACAGTGCACCCGAAATCCAAGCGGGAGGCAA	TGCAGTACGTGCAAGGCAGCAGCGCAACACCAACRTGCGTRGCAGAGGCATCAGCA[K]CAGMAGCAKCRG	TGCAGTACGTGCAAGGCAGCAGCGCAACACCAACRTGCGTRGCAGAGGCATCAGCAKCAGMAGCAKCRG	TGCAGTACGTGCAAGGCAGCAGCGCAACACCAACATGCGTAGCAGAGGCATCAGCATCAGAAGCAGCAG	TGCAGTACGTGCAAGGCAGCAGCGCAACACCAACATGCGTAGCAGAGGCATCAGCAGCAGCAGCATCAG	5401417|F|0-65:G>T-65:G>T	0.98947	0.01053	0.027425	G/T	Oryza longistaminata	Oryza glaberrima and Oryza barthii
ARC-00158	5	23342766	G	T	K (G or T)	23342812	Forward	109	TGGCGC TGCAGGCTCCATGACGCTTTCTGAGGTCASACAAACGGTAGCAGCGM[K]ATAGCCAGCTACTAGTARTAC CTAGGAGTAGCTTATTAGCTGCATGGTTCA	TGCAGGCTCCATGACGCTTTCTGAGGTCASACAAACGGTAGCAGCGM[K]ATAGCCAGCTACTAGTARTAC	TGCAGGCTCCATGACGCTTTCTGAGGTCASACAAACGGTAGCAGCGMKATAGCCAGCTACTAGTARTAC	TGCAGGCTCCATGACGCTTTCTGAGGTCAGACAAACGGTAGCAGCGCTATAGCCAGCTACTAGTAGTAC	TGCAGGCTCCATGACGCTTTCTGAGGTCACACAAACGGTAGCAGCGCGATAGCCAGCTACTAGTAGTAC	3991124|F|0-47:T>G-47:T>G	0.77936	0.22064	0.478068	T/G	Oryza longistaminata	Oryza glaberrima and Oryza barthii
ARC-00159	5	23373791	A	G	R (A or G)	23373805	Forward	109	TCGAAATAGAAATGTGGGAGTAAATCCAACATGGTGC TGCAGTGTTAGTTG[R]TRCARTTCTCCTGGKACATATTYATYCMGATATGCTCAAATCTCAATCARCATT	TGCAGTGTTAGTTG[R]TRCARTTCTCCTGGKACATATTYATYCMGATATGCTCAAATCTCAATCARCATT	TGCAGTGTTAGTTGRTRCARTTCTCCTGGKACATATTYATYCMGATATGCTCAAATCTCAATCARCATT	TGCAGTGTTAGTTGGTACAATTCTCCTGGGACATATTCATTCAGATATGCTCAAATCTCAATCAACATT	TGCAGTGTTAGTTGGTACAGTTCTCCTGGTACATATTCATTCAGATATGCTCAAATCTCAATCAGCATT	5406200|F|0-19:A>G-19:A>G	0.78111	0.21889	0.256508	A/G	Oryza glaberrima, Oryza barthii and Oryza longistaminata	Oryza spp. sativa and interspecifics
ARC-00160	5	23611047	G	C	B (C or G or T)	23611110	Reverse	119	TAATCTCTAAACTCATAAATTAATAACAAAGGCGTAGTGCAGTCGAC TGCAGA[B]GATTCTDATCCTCTCTRGCYTCRCCACGTCTAGGRGCAAATCCGCCATTTTGCCACAGCTCT	TGCAGA[B]GATTCTDATCCTCTCTRGCYTCRCCACGTCTAGGRGCAAATCCGCCATTTTGCCACAGCTCT	TGCAGABGATTCTDATCCTCTCTRGCYTCRCCACGTCTAGGRGCAAATCCGCCATTTTGCCACAGCTCT	TGCAGACGATTCTGATCCTCTCTGGCCTCACCACGTCTAGGGGCAAATCCGCCATTTTGCCACAGCTCT	TGCAGAGGATTCTGATCCTCTCTAGCCTCGCCACGTCTAGGGGCAAATCCGCCATTTTGCCACAGCTCT	3054854|F|0-6:C>G-6:C>G	0.78079	0.21921	0.264014	C/G	Oryza glaberrima, Oryza barthii and Oryza longistaminata	Oryza spp. sativa and interspecifics
ARC-00161	5	23681773	G	A		No SNP	Reverse	69	TGCAGGGCRCACCTMTCTCTCCACCGCAGGAACCGTCTTCACCTCCTTTGTCAGTGTGGCCYCAACTCT	TGCAGGGCRCACCTMTCTCTCCACCGCAGGAACCGTCTTCACCTCCTTTGTCAGTGTGGCCYCAACTCT	TGCAGGGCRCACCTMTCTCTCCACCGCAGGAACCGTCTTCACCTCCTTTGTCAGTGTGGCCYCAACTCT	TGCAGGGCACACCTATCTCTCCACCGCAGGAACCGTCTTCACCTCCTTTGTCAGTGTGGCCCCAACTCT	TGCAGGGCGCACCTATCTCTCCACCGCAGGAACCGTCTTCACCTCCTTTGTCAGTGTGGCCTCAACTCT	4391916|F|0-8:A>G-8:A>G	0.78095	0.21905	0.30648	A/G	Oryza glaberrima, Oryza barthii and Oryza longistaminata	Oryza spp. sativa and interspecifics
ARC-00162	5	23874724	A	C	R (A or G)	23874779	Reverse	111	TGTTATTGATCTCAATAAATGGAGGGAGCATGATGTGAC TGCAGTTCRTAAT[M]GAGTACTCCAAAAGGTTAGTATTGAATAGTGAYKCTTAGCAGYTGTMTTTTCWTC	TGCAGTTCRTAAT[M]GAGTACTCCAAAAGGTTAGTATTGAATAGTGAYKCTTAGCAGYTGTMTTTTCWTC	TGCAGTTCRTAATMGAGTACTCCAAAAGGTTAGTATTGAATAGTGAYKCTTAGCAGYTGTMTTTTCWTC	TGCAGTTCGTAATCGAGTACTCCAAAAGGTTAGTATTGAATAGTGATGCTTAGCAGCTGTCTTTTCTTC	TGCAGTTCGTAATAGAGTACTCCAAAAGGTTAGTATTGAATAGTGATGCTTAGCAGCTGTCTTTTCTTC	9759889|F|0-13:C>A-13:C>A	0.77569	0.22431	0.340072	C/A	Oryza longistaminata	Oryza glaberrima and Oryza barthii
ARC-00163	5	25519256	A	C	M (A or C)	25519298	Reverse	110	TCCAGCAGATGTGGCCGCCGGCCAGCC TGCAGTTCATCGGCACTGGAWAGGCA[M]GGCGAGAAGAAAGGCACGTATTGMGAGAATCGATCCCC ACAATTAAGCAGCA	TGCAGTTCATCGGCACTGGAWAGGCA[M]GGCGAGAAGAAAGGCACGTATTGMGAGAATCGATCCCCMMMA	TGCAGTTCATCGGCACTGGAWAGGCAMGGCGAGAAGAAAGGCACGTATTGMGAGAATCGATCCCCMMMA	TGCAGTTCATCGGCACTGGAAAGGCACGGCGAGAAGAAAGGCACGTATTGCGAGAATCGATCCCCCACA	TGCAGTTCATCGGCACTGGAAAGGCAAGGCGAGAAGAAAGGCACGTATTGCGAGAATCGATCCCCACAA	3440916|F|0-65:C>A-65:C>A	0.95724	0.04276	0.08282	C/A	Oryza longistaminata	Oryza glaberrima and Oryza barthii
ARC-00164	5	28547083	G	T	K (G or T)	28547112	Reverse	110	GAGTATGCAGAC TGCAGACTGCAATTGGAGTTCTGRTTTCTGAAACAATASG[K]AAAACTYTTKRCAACATTCTRAATCCAT TTTGCTCCACCTGCTGAAAGTCTGA	TGCAGACTGCAATTGGAGTTCTGRTTTCTGAAACAATASG[K]AAAACTYTTKRCAACATTCTRAATCCAT	TGCAGACTGCAATTGGAGTTCTGRTTTCTGAAACAATASGKAAAACTYTTKRCAACATTCTRAATCCAT	TGCAGACTGCAATTGGAGTTCTGATTTCTGAAACAATAGGGAAAACTTTTGACAACATTCTGAATCCAT	TGCAGACTGCAATTGGAGTTCTGATTTCTGAAACAATAGGTAAAACTCTTGACAACATTCTGAATCCAT	9743551|F|0-40:G>T-40:G>T	0.78079	0.21921	0.352166	G/T	Oryza glaberrima, Oryza barthii and Oryza longistaminata	Oryza spp. sativa and interspecifics
ARC-00165	5	29582999	T	A		No SNP	Reverse	69	TGCAGCAAAGCYAGCATATCTTCCCGATGCGAWCGYRGAAATTTTACKAAGCAAATCATRAGCTCYGCY	TGCAGCAAAGCYAGCATATCTTCCCGATGCGAWCGYRGAAATTTTACKAAGCAAATCATRAGCTCYGCY	TGCAGCAAAGCYAGCATATCTTCCCGATGCGAWCGYRGAAATTTTACKAAGCAAATCATRAGCTCYGCY	TGCAGCAAAGCTAGCATATCTTCCCGATGCGAACGCGGAAATTTTACTAAGCAAATCATGAGCTCCGCT	TGCAGCAAAGCTAGCATATCTTCCCGATGCGATCGTGGAAATTTTACTAAGCAAATCATAAGCTCCGCT	3444292|F|0-32:A>T-32:A>T	0.78079	0.21921	0.350823	A/T	Oryza glaberrima, Oryza barthii and Oryza longistaminata	Oryza spp. sativa and interspecifics
ARC-00166	6	4398633	G	A	R (A or G)	4398672	Forward	110	TCAGTACAATGGCC TGCAGGKCTGAAACRTRCAARTGTTTTGTACTYTGTYRT[R]TATTCTTCATTA ACATTTTCAATGCATCGTTTTATTTTAACAGCACCTTGTA	TGCAGGKCTGAAACRTRCAARTGTTTTGTACTYTGTYRT[R]TATTCTTCATTACAGATCGGAAGAGCGGT	TGCAGGKCTGAAACRTRCAARTGTTTTGTACTYTGTYRTRTATTCTTCATTACAGATCGGAAGAGCGGT	TGCAGGGCTGAAACGTGCAAGTGTTTTGTACTTTGTCATATATTCTTCATTACAGATCGGAAGAGCGGT	TGCAGGGCTGAAACGTGCAAGTGTTTTGTACTTTGTCATGTATTCTTCATTACAGATCGGAAGAGCGGT	3051620|F|0-39:A>G-39:A>G	0.78957	0.21043	0.331336	A/G	Oryza longistaminata	Oryza glaberrima and Oryza barthii
ARC-00167	6	4412392	C	A	M (A or C)	4412447	Forward	112	TGCAGGCTGTTGCAACRGTACAGHTRTGCAATACTACTTCACTGYGATGTAGGTGC[M]CAAATTTATRAG AGTTTAAATACCAACCTTGATGATGCTGCGGCACCGTCAG	TGCAGGCTGTTGCAACRGTACAGHTRTGCAATACTACTTCACTGYGATGTAGGTGC[M]CAAATTTATRAG	TGCAGGCTGTTGCAACRGTACAGHTRTGCAATACTACTTCACTGYGATGTAGGTGCMCAAATTTATRAG	TGCAGGCTGTTGCAACAGTACAGATGTGCAATACTACTTCACTGTGATGTAGGTGCCCAAATTTATAAG	TGCAGGCTGTTGCAACAGTACAGATGTGCAATACTACTTCACTGTGATGTAGGTGCCCAAATTTATGAG	5405867|F|0-66:A>G-66:A>G	0.78989	0.21011	0.053095	A/G	Oryza longistaminata	Oryza glaberrima and Oryza barthii
ARC-00168	6	4655542	G	C	S (G or C)	4655599	Forward	114	TGCAGGTACGACATTGCCGCGAGCTCCTCTCCACCTCGCCAATGGCGATCRWTCTCTT[S]TTGATTTCTC TAGCCTTCTTCTCCTTCTTGATGATTTCTCGTGTGTATATGC	TGCAGGTACGACATTGCCGCGAGCTCCTCTCCACCTCGCCAATGGCGATCRWTCTCTT[S]TTGATTTCTC	TGCAGGTACGACATTGCCGCGAGCTCCTCTCCACCTCGCCAATGGCGATCRWTCTCTTSTTGATTTCTC	TGCAGGTACGACATTGCCGCGAGCTCCTCTCCACCTCGCCAATGGCGATCGATCTCTTCTTGATTTCTC	TGCAGGTACGACATTGCCGCGAGCTCCTCTCCACCTCGCCAATGGCGATCGATCTCTTGTTGATTTCTC	3061673|F|0-58:C>G-58:C>G	0.78653	0.21347	0.31748	C/G	Oryza longistaminata	Oryza glaberrima and Oryza barthii
ARC-00169	6	5959340	C	T		No SNP	No hit	69	TGCAGCTGGSTAYARATCTRTARCYYGYTRYTCYTCTCTCRYCDTTTATCKXATTACAGATCGGAAGAG	TGCAGCTGGSTAYARATCTRTARCYYGYTRYTCYTCTCTCRYCDTTTATCKXATTACAGATCGGAAGAG	TGCAGCTGGSTAYARATCTRTARCYYGYTRYTCYTCTCTCRYCDTTTATCKXATTACAGATCGGAAGAG	TGCAGCTGGCTACAGATCTGTAGCCTGCTGCTCTTCTCTCACCTTTTATCTCATTACAGATCGGAAGAG	TGCAGCTGGCTACAGATCTGTAGCTCGCTGCTCCTCTCTCATCTTTTATCTCATTACAGATCGGAAGAG	5410301|F|0-24:C>T-24:C>T	0.78111	0.21889	0.251368	C/T	Oryza glaberrima, Oryza barthii and Oryza longistaminata	Oryza spp. sativa and interspecifics
ARC-00170	6	5959340	T	C		No SNP	No hit	69	TGCAGCTGGSTAYARATCTRTARCYYGYTRYTCYTCTCTCRYCDTTTATCKXATTACAGATCGGAAGAG	TGCAGCTGGSTAYARATCTRTARCYYGYTRYTCYTCTCTCRYCDTTTATCKXATTACAGATCGGAAGAG	TGCAGCTGGSTAYARATCTRTARCYYGYTRYTCYTCTCTCRYCDTTTATCKXATTACAGATCGGAAGAG	TGCAGCTGGCTACAGATCTGTAGCCTGCTGCTCTTCTCTCACCTTTTATCTCATTACAGATCGGAAGAG	TGCAGCTGGCTACAGATCTGTAGCCCGCTGCTCTTCTCTCATCGTTTATCTAATTACAGATCGGAAGAG	5410301|F|0-25:T>C-25:T>C	0.78079	0.21921	0.280909	T/C	Oryza glaberrima, Oryza barthii and Oryza longistaminata	Oryza spp. sativa and interspecifics
ARC-00171	6	6208718	T	A		No SNP	Forward	69	TGCAGATCAGCTGGTTGCAAAGCTGCAAKARACATTTCRGTWCARAACCATCAGACACCAGAYATCAAT	TGCAGATCAGCTGGTTGCAAAGCTGCAAKARACATTTCRGTWCARAACCATCAGACACCAGAYATCAAT	TGCAGATCAGCTGGTTGCAAAGCTGCAAKARACATTTCRGTWCARAACCATCAGACACCAGAYATCAAT	TGCAGATCAGCTGGTTGCAAAGCTGCAATAAACATTTCAGTACAGAACCATCAGACACCAGACATCAAT	TGCAGATCAGCTGGTTGCAAAGCTGCAATAAACATTTCAGTTCAGAACCATCAGACACCAGACATCAAT	3988365|F|0-41:A>T-41:A>T	0.77888	0.22112	0.33765	A/T	Oryza longistaminata	Oryza glaberrima and Oryza barthii
ARC-00172	6	9576136	T	A	W (A or T)	9576189	Forward	109	TGCAGCAGKAAACAGTGCAGTATTRTCAACCCCTATGRACTCGACYSTTGAAG[W]AAACCAGTGRYCTTG TCCTTGCTCTTGTGCACGTCAAATAAATCCTTAAAAG	TGCAGCAGKAAACAGTGCAGTATTRTCAACCCCTATGRACTCGACYSTTGAAG[W]AAACCAGTGRYCTTG	TGCAGCAGKAAACAGTGCAGTATTRTCAACCCCTATGRACTCGACYSTTGAAGWAAACCAGTGRYCTTG	TGCAGCAGTAAACAGTGCAGTATTGTCAACCCCTATGAACTCGACCCTTGAAGAAAACCAGTGGCCTTG	TGCAGCAGTAAACAGTGCAGTATTATCAACCCCTATGAACTCGACCCTTGAAGTAAACCAGTGGTCTTG	3440875|F|0-53:A>T-53:A>T	0.82243	0.17757	0.16833	A/T	Oryza spp. Indica and Oryza spp. lowland	Oryza spp. Japonica and Oryza spp. upland
ARC-00173	6	9586795	G	T		No SNP	Reverse	69	TGCAGGTGCGCAACTACTATCATATGTGCACCACTACCGCCCAACTCCAAAMTTCATCATTTKCCATCA	TGCAGGTGCGCAACTACTATCATATGTGCACCACTACCGCCCAACTCCAAAMTTCATCATTTKCCATCA	TGCAGGTGCGCAACTACTATCATATGTGCACCACTACCGCCCAACTCCAAAMTTCATCATTTKCCATCA	TGCAGGTGCGCAACTACTATCATATGTGCACCACTACCGCCCAACTCCAAAATTCATCATTTTCCATCA	TGCAGGTGCGCAACTACTATCATATGTGCACCACTACCGCCCAACTCCAAAATTCATCATTTGCCATCA	5397911|F|0-62:T>G-62:T>G	0.78127	0.21873	0.271579	T/G	Oryza spp. Indica and Oryza spp. lowland	Oryza spp. Japonica and Oryza spp. upland
ARC-00174	6	11100755	G	T	K (G or T)	11100773	Reverse	107	TGCAGCAGATGCTGGCAGCCGGAKCRTAGTKCCAGCAACCGCGGCTATATA[K]WAGYACTTACTTATCGA ATGATACTGCATTAGCGTATGTGTAATCCCAGCTC	TGCAGCAGATGCTGGCAGCCGGAKCRTAGTKCCAGCAACCGCGGCTATATA[K]WAGYACTTACTTATCGA	TGCAGCAGATGCTGGCAGCCGGAKCRTAGTKCCAGCAACCGCGGCTATATAKWAGYACTTACTTATCGA	TGCAGCAGATGCTGGCAGCCGGAGCGTAGTTCCAGCAACCGCGGCTATATATTAGCACTTACTTATCGA	TGCAGCAGATGCTGGCAGCCGGAGCGTAGTGCCAGCAACCGCGGCTATATATAAGTACTTACTTATCGA	3055407|F|0-55:C>T-55:C>T	0.78079	0.21921	0.043934	C/T	Oryza glaberrima, Oryza barthii and Oryza longistaminata	Oryza spp. sativa and interspecifics
ARC-00175	6	13879852	G	A	R (A or G)	13879908	Reverse	111	TCACAGGTCACGTGATTTTACGCACGAAATATGTGCATC TGCAGCTTATAGC[R]TCRTAGATTCTTYACCRTYTCACCYACGAATCGATTYGTGACTATGGSTTGAATG	TGCAGCTTATAGC[R]TCRTAGATTCTTYACCRTYTCACCYACGAATCGATTYGTGACTATGGSTTGAATG	TGCAGCTTATAGCRTCRTAGATTCTTYACCRTYTCACCYACGAATCGATTYGTGACTATGGSTTGAATG	TGCAGCTTATAGCGTCGTAGATTCTTTACCATCTCACCTACGAATCGATTCGTGACTATGGCTTGAATG	TGCAGCTTATAGCATCGTAGATTCTTTACCATTTCACCTACGAATCGATTCGTGACTATGGCTTGAATG	5405285|F|0-13:G>A-13:G>A	0.99362	0.00638	0.01537	G/A	Oryza longistaminata	Oryza glaberrima and Oryza barthii
ARC-00176	6	17652576	G	T		No SNP	No hit	69	TGCAGYAKGDRCMAATGTATYADGYGGTGGTGGCTCTWSYTCTGTTTTCAYCAGAAWMTATCATGCYGG	TGCAGYAKGDRCMAATGTATYADGYGGTGGTGGCTCTWSYTCTGTTTTCAYCAGAAWMTATCATGCYGG	TGCAGYAKGDRCMAATGTATYADGYGGTGGTGGCTCTWSYTCTGTTTTCAYCAGAAWMTATCATGCYGG	TGCAGCAGGTGCAAATGTATCAAGTGGTGGTGGCTCTACTTCTGTTTTCACCAGAAACTATCATGCTGG	TGCAGCATGAACAAATGTATCAGGTGGTGGTGGCTCTAGTTCTGTTTTCACCAGAAACTATCATGCTGG	5408054|F|0-7:G>T-7:G>T	0.9917	0.0083	0.024581	G/T	Oryza longistaminata	Oryza glaberrima and Oryza barthii
ARC-00177	6	18012850	C	A		No SNP	No hit	69	TGCAGMACCATYGCCGCYACCAARTCHACCTYGCTGGCTTGCCCRAACRCGAAKGYKGTRAGGAAGGTT	TGCAGMACCATYGCCGCYACCAARTCHACCTYGCTGGCTTGCCCRAACRCGAAKGYKGTRAGGAAGGTT	TGCAGMACCATYGCCGCYACCAARTCHACCTYGCTGGCTTGCCCRAACRCGAAKGYKGTRAGGAAGGTT	TGCAGAACCATTGCCGCCACCAAGTCTACCTCGCTGGCTTGCCCGAACGCGAAGGCGGTGAGGAAGGTT	TGCAGCACCATCGCCGCCACCAAGTCTACCTCGCTGGCTTGCCCGAACACGAAGGCGGTGAGGAAGGTT	5398605|F|0-5:A>C-5:A>C	0.82403	0.17597	0.176865	A/C	Oryza spp. Indica and Oryza spp. lowland	Oryza spp. Japonica and Oryza spp. upland
ARC-00178	6	18088124	C	T	Y (C or T)	18088144	Reverse	108	TGCGC TGCAGCAGRCAAGTAGCARTGGGCTGCCAABAGGGCTGCAAACRCAGC[Y]RAACACACCCTATATATT TGTTGACTAAACTGCCGCATGTATACCATATA	TGCAGCAGRCAAGTAGCARTGGGCTGCCAABAGGGCTGCAAACRCAGC[Y]RAACACACCCTATATATTWS	TGCAGCAGRCAAGTAGCARTGGGCTGCCAABAGGGCTGCAAACRCAGCYRAACACACCCTATATATTWS	TGCAGCAGGCAAGTAGCAGTGGGCTGCCAATAGGGCTGCAAACGCAGCCGAACACACCCTATATATTTG	TGCAGCAGGCAAGTAGCAGTGGGCTGCCAACAGGGCTGCAAACACAGCCGAACACACCCTATATATTTG	3062222|F|0-30:T>C-30:T>C	0.78079	0.21921	0.325793	T/C	Oryza glaberrima, Oryza barthii and Oryza longistaminata	Oryza spp. sativa and interspecifics
ARC-00179	6	19464403	C	T	Y (C or T)	19464462	Reverse	116	TACATTGATAATTAATTTGCTTATTTTTTGCTTGTAGAACCTAC TGCAGAATTA[Y]TTATTCCTCRTAAGACTATGGCCCTKCTTAGATTTCAACTTTTTTTCTTCRAACTTTC	TGCAGAATTA[Y]TTATTCCTCRTAAGACTATGGCCCTKCTTAGATTTCAACTTTTTTTCTTCRAACTTTC	TGCAGAATTAYTTATTCCTCRTAAGACTATGGCCCTKCTTAGATTTCAACTTTTTTTCTTCRAACTTTC	TGCAGAATTACTTATTCCTCATAAGACTATGGCCCTTCTTAGATTTCAACTTTTTTTCTTCAAACTTTC	TGCAGAATTACTTATTCCTCGTAAGACTATGGCCCTGCTTAGATTTCAACTTTTTTTCTTCAAACTTTC	3055675|F|0-20:A>G-20:A>G	0.82419	0.17581	0.04566	A/G	Oryza spp. Indica and Oryza spp. lowland	Oryza spp. Japonica and Oryza spp. upland
ARC-00180	6	22119790	A	T	W (A or T)	22119819	Forward	109	GACCTGGCGGCGTCGGCGTCGC TGCAGGTGCAGCAGCAGTTCTACCACGAA[W]CCGGCACCAAGGTAAAGSRAGCGCGGAYAAGCTGTTCGA TTAATGTCTCGTGA	TGCAGGTGCAGCAGCAGTTCTACCACGAA[W]CCGGCACCAAGGTAAAGSRAGCGCGGAYAAGCTGTTCGA	TGCAGGTGCAGCAGCAGTTCTACCACGAAWCCGGCACCAAGGTAAAGSRAGCGCGGAYAAGCTGTTCGA	TGCAGGTGCAGCAGCAGTTCTACCACGAATCCGGCACCAAGGTAAAGCAAGCGCGGACAAGCTGTTCGA	TGCAGGTGCAGCAGCAGTTCTACCACGAAACCGGCACCAAGGTAAAGGGAGCGCGGACAAGCTGTTCGA	4387667|F|0-29:T>A-29:T>A	0.98724	0.01276	0.031205	T/A	Oryza longistaminata	Oryza glaberrima and Oryza barthii
ARC-00181	6	22250927	T	A	W (A or T)	22250948	Forward	113	TGGTCCTACAAGGCCTCCGGCAACTGCGGCGGC TGCAGCTACGCCGGYACCTAC[W]SCGAGAAGAAGTGCCARGCCAACTGCGGCGAYGCYTCCCAGAGATGG TAAATTA	TGCAGCTACGCCGGYACCTAC[W]SCGAGAAGAAGTGCCARGCCAACTGCGGCGAYGCYTCCCAGAGATGG	TGCAGCTACGCCGGYACCTACWSCGAGAAGAAGTGCCARGCCAACTGCGGCGAYGCYTCCCAGAGATGG	TGCAGCTACGCCGGCACCTACTCCGAGAAGAAGTGCCAGGCCAACTGCGGCGACGCCTCCCAGAGATGG	TGCAGCTACGCCGGCACCTACTCCGAGAAGAAGTGCCAGGCCAACTGCGGCGACGCTTCCCAGAGATGG	3769380|F|0-56:C>T-56:C>T	0.99266	0.00734	0.342667	C/T	Oryza longistaminata	Oryza glaberrima and Oryza barthii
ARC-00182	6	24294234	T	C		No SNP	Forward	69	TGCAGACCCCTTGCATGCAYGRTATCATCTCCTGGTRCTGTAGGCAAAACTCTMGAAGTGAACRTGGCT	TGCAGACCCCTTGCATGCAYGRTATCATCTCCTGGTRCTGTAGGCAAAACTCTMGAAGTGAACRTGGCT	TGCAGACCCCTTGCATGCAYGRTATCATCTCCTGGTRCTGTAGGCAAAACTCTMGAAGTGAACRTGGCT	TGCAGACCCCTTGCATGCACGATATCATCTCCTGGTACTGTAGGCAAAACTCTAGAAGTGAACATGGCT	TGCAGACCCCTTGCATGCATGGTATCATCTCCTGGTGCTGTAGGCAAAACTCTAGAAGTGAACGTGGCT	19320853|F|0-19:C>T-19:C>T	0.78079	0.21921	0.345343	C/T	Oryza glaberrima, Oryza barthii and Oryza longistaminata	Oryza spp. sativa and interspecifics
ARC-00183	6	24367836	G	A		No SNP	No hit	69	TGCAGCCAAAAAATRRCTGCYGAACACACYCGAARGAGTARTATKTATTWCTTGYGAATAGARATRATG	TGCAGCCAAAAAATRRCTGCYGAACACACYCGAARGAGTARTATKTATTWCTTGYGAATAGARATRATG	TGCAGCCAAAAAATRRCTGCYGAACACACYCGAARGAGTARTATKTATTWCTTGYGAATAGARATRATG	TGCAGCCAAAAAATAGCTGCCGAACACACCCGAAAGAGTAGTATTTATTACTTGCGAATAGAAATGATG	TGCAGCCAAAAAATGGCTGCTGAACACACCCGAAAGAGTAGTATTTATTACTTGTGAATAGAAATGATG	5140429|F|0-14:A>G-14:A>G	0.78079	0.21921	0.284948	A/G	Oryza glaberrima, Oryza barthii and Oryza longistaminata	Oryza spp. sativa and interspecifics
ARC-00184	6	25851322	C	T	Y (C or T)	25851370	Reverse	109	TCGCGGTTAGCTGCCGTGTTCGAGACTGAC TGCAGGCTCAAGCTGGTTCCA[Y]TTCCCAACWCCCTACTYTYATTTTTCRCACKYAYGYTTTTCAAMCTT CTAAGC	TGCAGGCTCAAGCTGGTTCCA[Y]TTCCCAACWCCCTACTYTYATTTTTCRCACKYAYGYTTTTCAAMCTT	TGCAGGCTCAAGCTGGTTCCAYTTCCCAACWCCCTACTYTYATTTTTCRCACKYAYGYTTTTCAAMCTT	TGCAGGCTCAAGCTGGTTCCACTTCCCAACTCCCTACTTTCATTTTTCGCACGTACGTTTTTCAACCTT	TGCAGGCTCAAGCTGGTTCCATTTCCCAACACCCTACTCTTATTTTTCACACGTATGTTTTTCAAACTT	19323030|F|0-21:C>T-21:C>T	0.78079	0.21921	0.263076	C/T	Oryza glaberrima, Oryza barthii and Oryza longistaminata	Oryza spp. sativa and interspecifics
ARC-00185	6	27591974	C	A	M (A or C)	27592000	Forward	110	GTCTTGTTCGATAGCCAGTTTTGC TGCAGYCAACAATTGAAAATCGCTGCA[M]CTTGCAGCCGTTTTGAACTACMRTAGGCGYATCTGCTAYCA AAAAATCTCTTTC	TGCAGYCAACAATTGAAAATCGCTGCA[M]CTTGCAGCCGTTTTGAACTACMRTAGGCGYATCTGCTAYCA	TGCAGYCAACAATTGAAAATCGCTGCAMCTTGCAGCCGTTTTGAACTACMRTAGGCGYATCTGCTAYCA	TGCAGCCAACAATTGAAAATCGCTGCAACTTGCAGCCGTTTTGAACTACCATAGGCGTATCTGCTACCA	TGCAGCCAACAATTGAAAATCGCTGCACCTTGCAGCCGTTTTGAACTACAGTAGGCGCATCTGCTACCA	5392600|F|0-27:A>C-27:A>C	0.78079	0.21921	0.26982	A/C	Oryza glaberrima, Oryza barthii and Oryza longistaminata	Oryza spp. sativa and interspecifics
ARC-00186	6	29415564	C	A	No SNP in Gramene	29415585	Reverse	109	TCATTATCAATAACTTTATCTCATTTAATTTC TGCAGACTATATCTGCCAGA[M]TGTCAGAATGAAGARATTA AGTATATTGAATCAGGGGAATACTTTTTTTGTT	TGCAGACTATATCTGCCAGA[M]TGTCAGAATGAAGARATTACAGATCGGAAGAGCGGTTCAGCAGGAATG	TGCAGACTATATCTGCCAGAMTGTCAGAATGAAGARATTACAGATCGGAAGAGCGGTTCAGCAGGAATG	TGCAGACTATATCTGCCAGAATGTCAGAATGAAGAAATTACAGATCGGAAGAGCGGTTCAGCAGGAATG	TGCAGACTATATCTGCCAGACTGTCAGAATGAAGAAATTACAGATCGGAAGAGCGGTTCAGCAGGAATG	3767922|F|0-20:A>C-20:A>C	0.77553	0.22447	0.342165	A/C	Oryza longistaminata	Oryza glaberrima and Oryza barthii
ARC-00187	6	29577428	C	T	Y (C or T)	29577455	Forward	110	TATATCAGTGACACAAGTATGTAC TGCAGAGGAGATTCATCTYTGTGGAGAT[Y]TRCCGTAMTGTAACARGTAGAGAGCCYTGCCAAACAGRTA TCTCAATGACATG	TGCAGAGGAGATTCATCTYTGTGGAGAT[Y]TRCCGTAMTGTAACARGTAGAGAGCCYTGCCAAACAGRTA	TGCAGAGGAGATTCATCTYTGTGGAGATYTRCCGTAMTGTAACARGTAGAGAGCCYTGCCAAACAGRTA	TGCAGAGGAGATTCATCTCTGTGGAGATCTGCCGTAATGTAACAGGTAGAGAGCCCTGCCAAACAGGTA	TGCAGAGGAGATTCATCTTTGTGGAGATCTGCCGTACTGTAACAAGTAGAGAGCCCTGCCAAACAGGTA	5400608|F|0-44:G>A-44:G>A	0.78079	0.21921	0.003945	G/A	Oryza glaberrima, Oryza barthii and Oryza longistaminata	Oryza spp. sativa and interspecifics
ARC-00188	6	29737861	G	C		No SNP	Reverse	69	TGCAGAAAATATGTTCATTCGCCAATAATTCGAGCTSAATTACTGTTACAGATCGGAAGAGCGGTTCAG	TGCAGAAAATATGTTCATTCGCCAATAATTCGAGCTSAATTACTGTTACAGATCGGAAGAGCGGTTCAG	TGCAGAAAATATGTTCATTCGCCAATAATTCGAGCTSAATTACTGTTACAGATCGGAAGAGCGGTTCAG	TGCAGAAAATATGTTCATTCGCCAATAATTCGAGCTCAATTACTGTTACAGATCGGAAGAGCGGTTCAG	TGCAGAAAATATGTTCATTCGCCAATAATTCGAGCTGAATTACTGTTACAGATCGGAAGAGCGGTTCAG	3991533|F|0-36:C>G-36:C>G	0.78111	0.21889	0.33759	C/G	Oryza glaberrima, Oryza barthii and Oryza longistaminata	Oryza spp. sativa and interspecifics
ARC-00189	6	30926471	T	C	Y (C or T)	30926515	Reverse	108	TAACAGAAGCAGCTTTTGGAAAAAGC TGCAGCTGGGAYAAGCTCCYCCAAA[Y]AGGGCCAAARTCACTGTCAATGTACTGMRAAACTAGTRCTAAT AATTTAACC	TGCAGCTGGGAYAAGCTCCYCCAAA[Y]AGGGCCAAARTCACTGTCAATGTACTGMRAAACTAGTRCTAAT	TGCAGCTGGGAYAAGCTCCYCCAAAYAGGGCCAAARTCACTGTCAATGTACTGMRAAACTAGTRCTAAT	TGCAGCTGGGACAAGCTCCTCCAAACAGGGCCAAAGTCACTGTCAATGTACTGCGAAACTAGTGCTAAT	TGCAGCTGGGACAAGCTCCCCCAAATAGGGCCAAAGTCACTGTCAATGTACTGCGAAACTAGTACTAAT	5401687|F|0-19:T>C-19:T>C	0.78079	0.21921	0.32234	T/C	Oryza glaberrima, Oryza barthii and Oryza longistaminata	Oryza spp. sativa and interspecifics
ARC-00190	7	1080510	G	A		No SNP	No hit	69	TGCAGYYRCTRRCCGGBRRCRAGATTCRTCRCCCYRCRHAGCCTCTTCAACTRCGGCARAAGYRYRCCG	TGCAGYYRCTRRCCGGBRRCRAGATTCRTCRCCCYRCRHAGCCTCTTCAACTRCGGCARAAGYRYRCCG	TGCAGYYRCTRRCCGGBRRCRAGATTCRTCRCCCYRCRHAGCCTCTTCAACTRCGGCARAAGYRYRCCG	TGCAGCTGCTGGCCGGCAGCGAGATTCATCGCCCCGCGCAGCCTCTTCAACTGCGGCAGAAGCGTGCCG	TGCAGCTACTGGCCGGCGGCGAGATTCGTCACCCTGCGCAGCCTCTTCAACTGCGGCAGAAGCGCGCCG	5402813|F|0-34:C>T-34:C>T	0.82419	0.17581	0.148707	C/T	Oryza spp. Indica and Oryza spp. lowland	Oryza spp. Japonica and Oryza spp. upland
ARC-00191	7	1080510	A	G		No SNP	No hit	69	TGCAGYYRCTRRCCGGBRRCRAGATTCRTCRCCCYRCRHAGCCTCTTCAACTRCGGCARAAGYRYRCCG	TGCAGYYRCTRRCCGGBRRCRAGATTCRTCRCCCYRCRHAGCCTCTTCAACTRCGGCARAAGYRYRCCG	TGCAGYYRCTRRCCGGBRRCRAGATTCRTCRCCCYRCRHAGCCTCTTCAACTRCGGCARAAGYRYRCCG	TGCAGCTGCTGGCCGGCGGCGAGATTCGTCACCCCGCGCAGCCTCTTCAACTGCGGCAGAAGCGCACCG	TGCAGCTGCTGGCCGGCAGCGAGATTCATCGCCCCGCGCAGCCTCTTCAACTGCGGCAGAAGCGTGCCG	6997563|F|0-17:G>A-17:G>A	0.78079	0.21921	0.343095	G/A	Oryza glaberrima, Oryza barthii and Oryza longistaminata	Oryza spp. sativa and interspecifics
ARC-00192	7	2072144	G	A	R (A or G)	2072183	Forward	110	GACAAAGATTCTTC TGCAGTATCAGTGCAGCGGWGKGTACAACAYATTGRTTG[R]TACCGCCTTATCACYATYGATTGGAMAAA AAACAACACTGTTAGGGTTTTTC	TGCAGTATCAGTGCAGCGGWGKGTACAACAYATTGRTTG[R]TACCGCCTTATCACYATYGATTGGAMAAA	TGCAGTATCAGTGCAGCGGWGKGTACAACAYATTGRTTGRTACCGCCTTATCACYATYGATTGGAMAAA	TGCAGTATCAGTGCAGCGGAGTGTACAACACATTGATTGGTACCGCCTTATCACCATTGATTGGACAAA	TGCAGTATCAGTGCAGCGGAGTGTACAACACATTGATTGATACCGCCTTATCACCATCGATTGGAAAAA	19322975|F|0-39:G>A-39:G>A	0.82419	0.17581	0.1825	G/A	Oryza spp. Indica and Oryza spp. lowland	Oryza spp. Japonica and Oryza spp. upland
ARC-00193	7	2072144	T	C	Y (C or T)	2072174	Forward	112	TACAAAGACAAGACAAAGATTCTTC TGCAGTATCAGTGCAGCGGWGKGTACAACA[Y]ATTGRTTGRTACCGCCTTATCACYATYGATTGGAMAAA AAACAACACTGTTA	TGCAGTATCAGTGCAGCGGWGKGTACAACA[Y]ATTGRTTGRTACCGCCTTATCACYATYGATTGGAMAAA	TGCAGTATCAGTGCAGCGGWGKGTACAACAYATTGRTTGRTACCGCCTTATCACYATYGATTGGAMAAA	TGCAGTATCAGTGCAGCGGAGTGTACAACACATTGATTGGTACCGCCTTATCACCATCGATTGGAAAAA	TGCAGTATCAGTGCAGCGGAGTGTACAACACATTGATTGGTACCGCCTTATCACCATTGATTGGACAAA	3058564|F|0-57:C>T-57:C>T	0.78079	0.21921	0.248068	C/T	Oryza glaberrima, Oryza barthii and Oryza longistaminata	Oryza spp. sativa and interspecifics
ARC-00194	7	3218413	G	C		No SNP	Reverse	69	TGCAGCAGGTGGTTGTATTATCCCCTASAAAAAATAAATCAATATATATAATATACCGTTTGATGAGTT	TGCAGCAGGTGGTTGTATTATCCCCTASAAAAAATAAATCAATATATATAATATACCGTTTGATGAGTT	TGCAGCAGGTGGTTGTATTATCCCCTASAAAAAATAAATCAATATATATAATATACCGTTTGATGAGTT	TGCAGCAGGTGGTTGTATTATCCCCTACAAAAAATAAATCAATATATATAATATACCGTTTGATGAGTT	TGCAGCAGGTGGTTGTATTATCCCCTAGAAAAAATAAATCAATATATATAATATACCGTTTGATGAGTT	3993865|F|0-27:C>G-27:C>G	0.77553	0.22447	0.47973	C/G	Oryza longistaminata	Oryza glaberrima and Oryza barthii
ARC-00195	7	4661018	A	T	No SNP in Gramene	4661046	Forward	109	TGTAGGCTTCTTTGTCTTATGTG TGCAGGAACAGGTAAGCTCACCATCAAAC[W]AACTGACACAAAGATCAAGTATTWGGCCAGCACTACAGA CGCAAAGAAAGGA	TGCAGGAACAGGTAAGCTCACCATCAAAC[W]AACTGACACAAAGATCAAGTATTWGGCCAGCACTACAGA	TGCAGGAACAGGTAAGCTCACCATCAAACWAACTGACACAAAGATCAAGTATTWGGCCAGCACTACAGA	TGCAGGAACAGGTAAGCTCACCATCAAACTAACTGACACAAAGATCAAGTATTTGGCCAGCACTACAGA	TGCAGGAACAGGTAAGCTCACCATCAAACAAACTGACACAAAGATCAAGTATTTGGCCAGCACTACAGA	3987858|F|0-29:T>A-29:T>A	0.78079	0.21921	0.348726	T/A	Oryza glaberrima, Oryza barthii and Oryza longistaminata	Oryza spp. sativa and interspecifics
ARC-00196	7	7330009	T	G	K (G or T)	7330044	Reverse	111	GGCAGCGGCGTGGCCCGGGC TGCAGKYGGGRTTCTACCATGYSAMGTDCCCTG[K]CGCGGAGGAHGTCGTGCTGGGCGAGATGAGGAKGA TCCCACGCTCGCGCCGTC	TGCAGKYGGGRTTCTACCATGYSAMGTDCCCTG[K]CGCGGAGGAHGTCGTGCTGGGCGAGATGAGGAKGA	TGCAGKYGGGRTTCTACCATGYSAMGTDCCCTGKCGCGGAGGAHGTCGTGCTGGGCGAGATGAGGAKGA	TGCAGGTGGGGTTCTACCATGCCAAGTGCCCTGTCGCGGAGGACGTCGTGCTGGGCGAGATGAGGAGGA	TGCAGGTGGGGTTCTACCATGCCAAGTTCCCTGTCGCGGAGGACGTCGTGCTGGGCGAGATGAGGATGA	3453218|F|0-27:G>T-27:G>T	0.92741	0.07259	0.165835	G/T	Oryza longistaminata	Oryza glaberrima and Oryza barthii
ARC-00197	7	7357816	G	A		No SNP	No hit	69	TGCAGCTHRXKAAYRRAGRAGRARGAACTCVAADTGMAADHRTYDYVAMVARYDYYXYXXDTCYHTYKD	TGCAGCTHRXKAAYRRAGRAGRARGAACTCVAADTGMAADHRTYDYVAMVARYDYYXYXXDTCYHTYKD	TGCAGCTHRXKAAYRRAGRAGRARGAACTCVAADTGMAADHRTYDYVAMVARYDYYXYXXDTCYHTYKD	TGCAGCTCAGGAACAGAGGAGGAGGAACTCGAAGTGCAATAGTTGTGAAGAACTTCGTCCGTCCTTCTG	TGCAGCTCAGGAACAGAGGAGGAGGAACTCGAAGTGCAAGAGTCGTGAAGAACTTCGTTCGTCCTTCTA	5408937|F|0-68:G>A-68:G>A	0.82451	0.17549	0.180966	G/A	Oryza spp. Indica	Oryza spp Japonica
ARC-00198	7	7357882	G	A		No SNP	No hit	69	TGCAGAATCYTTHCCCRGTTYTGTTCACCTRYRYGCRCWRGYGTACRGRAYGAGYARGTGYCTCYGRAA	TGCAGAATCYTTHCCCRGTTYTGTTCACCTRYRYGCRCWRGYGTACRGRAYGAGYARGTGYCTCYGRAA	TGCAGAATCYTTHCCCRGTTYTGTTCACCTRYRYGCRCWRGYGTACRGRAYGAGYARGTGYCTCYGRAA	TGCAGAATCCTTCCCCAGTTCTGTTCACCTGCGCGCACAGGTGTACGGGACGAGCAGGTGCCTCCGGAA	TGCAGAATCCTTCCCCGGTTCTGTTCACCTGCACGCACAGGTGTACGGGACGAGCAGGTGCCTCCGAAA	10272602|F|0-16:A>G-16:A>G	0.95341	0.04659	0.171644	A/G	Oryza spp. Indica	Oryza spp Japonica
ARC-00199	7	14523788	T	C		No SNP	No hit	69	TGCAGYRGCRATRGCRTATGCRTCRACAGCWAACTCTGACCCTTCTCCTGAACMRATRGCGTRATCTAT	TGCAGYRGCRATRGCRTATGCRTCRACAGCWAACTCTGACCCTTCTCCTGAACMRATRGCGTRATCTAT	TGCAGYRGCRATRGCRTATGCRTCRACAGCWAACTCTGACCCTTCTCCTGAACMRATRGCGTRATCTAT	TGCAGCAGCGATGGCGTATGCATCAACAGCAAACTCTGACCCTTCTCCTGAACCGATGGCGTAATCTAT	TGCAGTAGCGATGGCGTATGCATCAACAGCAAACTCTGACCCTTCTCCTGAACCGATGGCGTAATCTAT	3053605|F|0-5:C>T-5:C>T	0.95294	0.04706	0.118522	C/T	Oryza longistaminata	Oryza glaberrima and Oryza barthii
ARC-00200	7	17184054	A	T	W (A or T)	17184065	Forward	112	TGGGTATCGTTTCATTTGTCATTTGAGGGAGAGGAGAGAC TGCAGGGTTGAC[W]TATTTCAATTCGGTAGTTGCTGCAAACCCGTTAGACATCYGAAAARGCGTAAATTA	TGCAGGGTTGAC[W]TATTTCAATTCGGTAGTTGCTGCAAACCCGTTAGACATCYGAAAARGCGTAAATTA	TGCAGGGTTGACWTATTTCAATTCGGTAGTTGCTGCAAACCCGTTAGACATCYGAAAARGCGTAAATTA	TGCAGGGTTGACTTATTTCAATTCGGTAGTTGCTGCAAACCCGTTAGACATCCGAAAAAGCGTAAATTA	TGCAGGGTTGACATATTTCAATTCGGTAGTTGCTGCAAACCCGTTAGACATCCGAAAAAGCGTAAATTA	3059378|F|0-12:T>A-12:T>A	0.78079	0.21921	0.405196	T/A	Oryza glaberrima, Oryza barthii and Oryza longistaminata	Oryza spp. sativa and interspecifics
ARC-00201	7	17227423	C	T	Y (C or T)	17227440	Forward	113	TAGATCAAGGTGGTTGATGACTTTATATCACTGT TGCAGAGCATKAGGTGTTTT[Y]ATYGTGGCGGCGCGACCAAAAACGTTGCCAACACYCACTTCTCTCTT CAAACTG	TGCAGAGCATKAGGTGTTTT[Y]ATYGTGGCGGCGCGACCAAAAACGTTGCCAACACYCACTTCTCTCTTY	TGCAGAGCATKAGGTGTTTTYATYGTGGCGGCGCGACCAAAAACGTTGCCAACACYCACTTCTCTCTTY	TGCAGAGCATTAGGTGTTTTTATCGTGGCGGCGCGACCAAAAACGTTGCCAACACTCACTTCTCTCTTT	TGCAGAGCATTAGGTGTTTTCATCGTGGCGGCGCGACCAAAAACGTTGCCAACACTCACTTCTCTCTTC	3449963|F|0-20:T>C-20:T>C	0.78143	0.21857	0.342163	T/C	Oryza glaberrima, Oryza barthii and Oryza longistaminata	Oryza spp. sativa and interspecifics
ARC-00202	7	18631098	A	G	R (A or G)	18631120	Reverse	109	TTTGAC TGCAGCACRCCTTCTAAAMCATCATCTWATTTAGAACAGRTGGAGT[R]GAAKGTGAGGCCACGAAATGCA ATCATAGTAGCTTTACTGGTTGCAGCTAAC	TGCAGCACRCCTTCTAAAMCATCATCTWATTTAGAACAGRTGGAGT[R]GAAKGTGAGGCCACGAAATGCA	TGCAGCACRCCTTCTAAAMCATCATCTWATTTAGAACAGRTGGAGTRGAAKGTGAGGCCACGAAATGCA	TGCAGCACACCTTCTAAAACATCATCTAATTTAGAACAGGTGGAGTGGAAGGTGAGGCCACGAAATGCA	TGCAGCACGCCTTCTAAACCATCATCTAATTTAGAACAGATGGAGTAGAATGTGAGGCCACGAAATGCA	9758819|F|0-50:G>T-50:G>T	0.78079	0.21921	0.173775	G/T	Oryza glaberrima, Oryza barthii and Oryza longistaminata	Oryza spp. sativa and interspecifics
ARC-00203	7	18653260	G	C		No SNP	Reverse	69	TGCAGTACTSTTGAGTTGTAGGAAACAMCTAGAGACTTACAGATCGGAAGAGCGGTTCAGCAGGAATGC	TGCAGTACTSTTGAGTTGTAGGAAACAMCTAGAGACTTACAGATCGGAAGAGCGGTTCAGCAGGAATGC	TGCAGTACTSTTGAGTTGTAGGAAACAMCTAGAGACTTACAGATCGGAAGAGCGGTTCAGCAGGAATGC	TGCAGTACTCTTGAGTTGTAGGAAACAACTAGAGACTTACAGATCGGAAGAGCGGTTCAGCAGGAATGC	TGCAGTACTGTTGAGTTGTAGGAAACAACTAGAGACTTACAGATCGGAAGAGCGGTTCAGCAGGAATGC	6995012|F|0-9:C>G-9:C>G	0.77601	0.22399	0.341831	C/G	Oryza longistaminata	Oryza glaberrima and Oryza barthii
ARC-00204	7	19360517	G	T	K (G or T)	19360534	Forward	107	TAGTATAATAAATTTAAACAAACCTTCGTACAAAC TGCAGCGKAGTTTAGAT[K]TATAAGTYGTATMTTCACYGAGCTTGAGAAGTGAGTWTACTAAACAAAGAA	TGCAGCGKAGTTTAGAT[K]TATAAGTYGTATMTTCACYGAGCTTGAGAAGTGAGTWTACTAAACAAAGAA	TGCAGCGKAGTTTAGATKTATAAGTYGTATMTTCACYGAGCTTGAGAAGTGAGTWTACTAAACAAAGAA	TGCAGCGTAGTTTAGATTTATAAGTTGTATATTCACCGAGCTTGAGAAGTGAGTTTACTAAACAAAGAA	TGCAGCGTAGTTTAGATGTATAAGTTGTATATTCACTGAGCTTGAGAAGTGAGTTTACTAAACAAAGAA	3055531|F|0-17:T>G-17:T>G	0.78079	0.21921	0.371225	T/G	Oryza glaberrima, Oryza barthii and Oryza longistaminata	Oryza spp. sativa and interspecifics
ARC-00205	7	19740670	G	A	R (A or G)	19740706	Reverse	109	TCTGATTCTCTCTGCATAAC TGCAGTCTTTGTGGCACATAAGGAGATTCTGCG[R]TGATCTCTGGGAGATAMCATGTATATCCCCTGATG TTAAAGCCAGAGTATA	TGCAGTCTTTGTGGCACATAAGGAGATTCTGCG[R]TGATCTCTGGGAGATAMCATGTATATCCCCTGATG	TGCAGTCTTTGTGGCACATAAGGAGATTCTGCGRTGATCTCTGGGAGATAMCATGTATATCCCCTGATG	TGCAGTCTTTGTGGCACATAAGGAGATTCTGCGGTGATCTCTGGGAGATACCATGTATATCCCCTGATG	TGCAGTCTTTGTGGCACATAAGGAGATTCTGCGATGATCTCTGGGAGATACCATGTATATCCCCTGATG	3439280|F|0-33:G>A-33:G>A	0.985	0.015	0.033417	G/A	Oryza longistaminata	Oryza glaberrima and Oryza barthii
ARC-00206	7	21509547	C	A	M (A or C)	21509554	Forward	117	GGCGAACTTCTCCGCGGCTGCCTGTCAGTGTCCGCCGCTGTCTTC TGCAGCG[M]CGCCAGCSTAAGATTASTTGGGCCGACGTAATTAGCAGCCCATCTAACAASATRGGSCYWA	TGCAGCGMCGCCAGC[S]TAAGATTASTTGGGCCGACGTAATTAGCAGCCCATCTAACAASATRGGSCYWA	TGCAGCGMCGCCAGCSTAAGATTASTTGGGCCGACGTAATTAGCAGCCCATCTAACAASATRGGSCYWA	TGCAGCGCCGCCAGCGTAAGATTACTTGGGCCGACGTAATTAGCAGCCCATCTAACAACATAGGCCTAA	TGCAGCGCCGCCAGCGTAAGATTAGTTGGGCCGACGTAATTAGCAGCCCATCTAACAACATGGGGCCTA	9759056|F|0-64:C>G-64:C>G	0.82466	0.17534	0.224399	C/G	Oryza spp. Indica	Oryza spp Japonica
ARC-00207	7	22277766	C	T	Y (C or T)	22277794	Forward	110	AGAGACTATGATATAATCTAGCGC TGCAGGACAAGGATGYGGAGAGATGGYG[Y]GAGAGGATAYATTGGAAAAYATAAGTAGATCCTCTARCT TACAGTTCTCTAAC	TGCAGGACAAGGATGYGGAGAGATGGYG[Y]GAGAGGATAYATTGGAAAAYATAAGTAGATCCTCTARCTW	TGCAGGACAAGGATGYGGAGAGATGGYGYGAGAGGATAYATTGGAAAAYATAAGTAGATCCTCTARCTW	TGCAGGACAAGGATGTGGAGAGATGGCGTGAGAGGATATATTGGAAAACATAAGTAGATCCTCTAACTT	TGCAGGACAAGGATGCGGAGAGATGGCGCGAGAGGATACATTGGAAAATATAAGTAGATCCTCTAGCTT	3990970|F|0-38:T>C-38:T>C	0.78079	0.21921	0.096354	T/C	Oryza glaberrima, Oryza barthii and Oryza longistaminata	Oryza spp. sativa and interspecifics
ARC-00208	7	22969163	A	G		No SNP	Too short hit	69	TGCAGAYAGARAAAGATSGAAATYAGAARKTACAGATCGGAAGAGCGGTTCAGCAGGAATGCCGAGACC	TGCAGAYAGARAAAGATSGAAATYAGAARKTACAGATCGGAAGAGCGGTTCAGCAGGAATGCCGAGACC	TGCAGAYAGARAAAGATSGAAATYAGAARKTACAGATCGGAAGAGCGGTTCAGCAGGAATGCCGAGACC	TGCAGACAGAGAAAGATCGAAATTAGAAGTTACAGATCGGAAGAGCGGTTCAGCAGGAATGCCGAGACC	TGCAGACAGAAAAAGATGGAAATTAGAAATTACAGATCGGAAGAGCGGTTCAGCAGGAATGCCGAGACC	3756907|F|0-10:G>A-10:G>A	0.77696	0.22304	0.251833	G/A	Oryza longistaminata	Oryza glaberrima and Oryza barthii
ARC-00209	7	24948379	G	C	S (G or C)	24948426	Forward	109	TCTCC TGCAGSCTTTTTCCCTKGCTGGTTTTGCGGAACAAGGAAAGCTTAGG[S]TAAATSACATTATCACACACA CAAATTTAAATACACCTGTACGTTCAAAAGA	TGCAGSCTTTTTCCCTKGCTGGTTTTGCGGAACAAGGAAAGCTTAGG[S]TAAATSACATTATCACACACA	TGCAGSCTTTTTCCCTKGCTGGTTTTGCGGAACAAGGAAAGCTTAGGSTAAATSACATTATCACACACA	TGCAGGCTTTTTCCCTGGCTGGTTTTGCGGAACAAGGAAAGCTTAGGGTAAATCACATTATCACACACA	TGCAGGCTTTTTCCCTGGCTGGTTTTGCGGAACAAGGAAAGCTTAGGGTAAATGACATTATCACACACA	3058713|F|0-53:C>G-53:C>G	0.78079	0.21921	0.007458	C/G	Oryza glaberrima, Oryza barthii and Oryza longistaminata	Oryza spp. sativa and interspecifics
ARC-00210	7	27050985	C	A	M (A or C)	27051010	Reverse	108	TTTGATC TGCAGTATTGCRCCGAAGCAACRCAGGTAAAARCTCATAATAGR[M]TATASTWYCTGGCCATCATGTCGA TTGCTGTTCTTGCCTGTAGTGTACAATC	TGCAGTATTGCRCCGAAGCAACRCAGGTAAAARCTCATAATAGR[M]TATASTWYCTGGCCATCATGTCGA	TGCAGTATTGCRCCGAAGCAACRCAGGTAAAARCTCATAATAGRMTATASTWYCTGGCCATCATGTCGA	TGCAGTATTGCACCGAAGCAACGCAGGTAAAAACTCATAATAGGCTATACTTTCTGGCCATCATGTCGA	TGCAGTATTGCGCCGAAGCAACGCAGGTAAAAACTCATAATAGGATATACTTTCTGGCCATCATGTCGA	9762370|F|0-44:C>A-44:C>A	0.78079	0.21921	0.255876	C/A	Oryza glaberrima, Oryza barthii and Oryza longistaminata	Oryza spp. sativa and interspecifics
ARC-00211	7	27583697	C	T	Y (C or T)	27583713	Reverse	109	TGCAGGACCATGAAAAARTSGTCAACAACRCATATGCTAAGATGAKAAAGAMA[Y]TTTGTTTAGTTCAG CGTATCTTCAGGAAAAAAAATCTAACTAAAAAAAGAGA	TGCAGGACCATGAAAAARTSGTCAACAACRCATATGCTAAGATGAKAAAGAMA[Y]TTTGTTTAGTTCAGS	TGCAGGACCATGAAAAARTSGTCAACAACRCATATGCTAAGATGAKAAAGAMAYTTTGTTTAGTTCAGS	TGCAGGACCATGAAAAAATCGTCAACAACGCATATGCTAAGATGATAAAGAAACTTTGTTTAGTTCAGC	TGCAGGACCATGAAAAAGTGGTCAACAACGCATATGCTAAGATGATAAAGAAACTTTGTTTAGTTCAGC	9759295|F|0-19:C>G-19:C>G	0.959	0.041	0.145402	C/G	Oryza longistaminata	Oryza glaberrima and Oryza barthii
ARC-00212	7	28522933	T	A		No SNP	Forward	69	TGCAGGAATAAATWCACGAGTTTGACATAATCAGGGGCCATGGCAGCATGYAGTTTCAATTCTCGGCCC	TGCAGGAATAAATWCACGAGTTTGACATAATCAGGGGCCATGGCAGCATGYAGTTTCAATTCTCGGCCC	TGCAGGAATAAATWCACGAGTTTGACATAATCAGGGGCCATGGCAGCATGYAGTTTCAATTCTCGGCCC	TGCAGGAATAAATTCACGAGTTTGACATAATCAGGGGCCATGGCAGCATGTAGTTTCAATTCTCGGCCC	TGCAGGAATAAATACACGAGTTTGACATAATCAGGGGCCATGGCAGCATGTAGTTTCAATTCTCGGCCC	5392698|F|0-13:T>A-13:T>A	0.78079	0.21921	0.348243	T/A	Oryza glaberrima, Oryza barthii and Oryza longistaminata	Oryza spp. sativa and interspecifics
ARC-00213	7	28571882	A	G	R (A or G)	28571933	Reverse	112	TGAGAAAATCCTAACATGAGAATCGCATAGGATATAAACC TGCAGATTGATGACACA[R]TCGTKTAGAGGATCAGGTAGGCCTTCCGTTTTTTCACATTAGAGGTGAAAT	TGCAGATTGATGACACA[R]TCGTKTAGAGGATCAGGTAGGCCTTCCGTTTTTTCACATTAGAGGTGAAAT	TGCAGATTGATGACACARTCGTKTAGAGGATCAGGTAGGCCTTCCGTTTTTTCACATTAGAGGTGAAAT	TGCAGATTGATGACACAATCGTGTAGAGGATCAGGTAGGCCTTCCGTTTTTTCACATTAGAGGTGAAAT	TGCAGATTGATGACACAGTCGTGTAGAGGATCAGGTAGGCCTTCCGTTTTTTCACATTAGAGGTGAAAT	9744350|F|0-17:A>G-17:A>G	0.78079	0.21921	0.272018	A/G	Oryza glaberrima, Oryza barthii and Oryza longistaminata	Oryza spp. sativa and interspecifics
ARC-00214	7	29255747	G	T		No SNP	No hit	69	TGCAGGVRYRCTTTTKACAYDYTAGTTTTRCTYGTYTRTTGGWTGGTTTGVAAGGAGAGAAACRCACRT	TGCAGGVRYRCTTTTKACAYDYTAGTTTTRCTYGTYTRTTGGWTGGTTTGVAAGGAGAGAAACRCACRT	TGCAGGVRYRCTTTTKACAYDYTAGTTTTRCTYGTYTRTTGGWTGGTTTGVAAGGAGAGAAACRCACRT	TGCAGGCGCGCTTTTGACACGCTAGTTTTGCTTGTCTGTTGGATGGTTTGGAAGGAGAGAAACGCACGT	TGCAGGGGCGCTTTTGACATTCTAGTTTTGCTTGTCTGTTGGATGGTTTGGAAGGAGAGAAACGCACGT	5406577|F|0-19:C>T-19:C>T	0.78079	0.21921	0.084005	C/T	Oryza glaberrima, Oryza barthii and Oryza longistaminata	Oryza spp. sativa and interspecifics
ARC-00215	8	2003347	C	T	Y (C or T)	2003359	Forward	114	TCCAATCTGAAAAGGGCAAATACAATTATCATCCTGCATGGC TGCAGTCCTACA[Y]TCTRTGCMGATAAKATTTACAGATCGGAAGAGCGGTTCAGCAGGAATGCCGAGACC	TGCAGTCCTACA[Y]TCTRTGCMGATAAKATTTACAGATCGGAAGAGCGGTTCAGCAGGAATGCCGAGACC	TGCAGTCCTACAYTCTRTGCMGATAAKATTTACAGATCGGAAGAGCGGTTCAGCAGGAATGCCGAGACC	TGCAGTCCTACACTCTGTGCAGATAAGATTTACAGATCGGAAGAGCGGTTCAGCAGGAATGCCGAGACC	TGCAGTCCTACATTCTATGCAGATAAGATTTACAGATCGGAAGAGCGGTTCAGCAGGAATGCCGAGACC	3758006|F|0-12:C>T-12:C>T	0.83839	0.16161	0.237604	C/T	Oryza longistaminata	Oryza glaberrima and Oryza barthii
ARC-00216	8	8968236	A	G	No SNP in Gramene	8968251	Reverse	110	TGCAGTGATCTCTTYGAGTATAAYTTRTTCTTCATGTCAACAYKAGYAAAGCC[R]AGATTCTCAAATCCA CATGCTTGTTTTGCCATCAAATCAATGGCTTCTTTAGT	TGCAGTGATCTCTTYGAGTATAAYTTRTTCTTCATGTCAACAYKAGYAAAGCC[R]AGATTCTCAAATCCA	TGCAGTGATCTCTTYGAGTATAAYTTRTTCTTCATGTCAACAYKAGYAAAGCCRAGATTCTCAAATCCA	TGCAGTGATCTCTTTGAGTATAACTTGTTCTTCATGTCAACACTAGTAAAGCCGAGATTCTCAAATCCA	TGCAGTGATCTCTTTGAGTATAATTTATTCTTCATGTCAACATGAGTAAAGCCGAGATTCTCAAATCCA	6997101|F|0-26:G>A-26:G>A	0.78079	0.21921	0.383544	G/A	Oryza glaberrima, Oryza barthii and Oryza longistaminata	Oryza spp. sativa and interspecifics
ARC-00217	8	9413476	A	T	W (A or T)	9413482	Forward	119	TCCTCAATAGAGCACTGTGTTTCCCAGCATGTCTTTTGTCGATCCAC TGCAGT[W]AGATAGAATATTGCTCCAACCACCTGGTGGAAACATGGCABAAGTAWTGGYTTACAGATCGG	TGCAGT[W]AGATAGAATATTGCTCCAACCACCTGGTGGAAACATGGCABAAGTAWTGGYTTACAGATCGG	TGCAGTWAGATAGAATATTGCTCCAACCACCTGGTGGAAACATGGCABAAGTAWTGGYTTACAGATCGG	TGCAGTAAGATAGAATATTGCTCCAACCACCTGGTGGAAACATGGCATAAGTATTGGTTTACAGATCGG	TGCAGTTAGATAGAATATTGCTCCAACCACCTGGTGGAAACATGGCACAAGTAATGGTTTACAGATCGG	3751177|F|0-6:A>T-6:A>T	0.99362	0.00638	0.014039	A/T	Oryza longistaminata	Oryza glaberrima and Oryza barthii
ARC-00218	8	10614787	G	A		No SNP	No hit	69	TGCAGTCCTYCCTGTCCRGKTACRRAGTAGARYGCATTCTRGTAGCAGSGAGCAAGCCARTGCSTRAAG	TGCAGTCCTYCCTGTCCRGKTACRRAGTAGARYGCATTCTRGTAGCAGSGAGCAAGCCARTGCSTRAAG	TGCAGTCCTYCCTGTCCRGKTACRRAGTAGARYGCATTCTRGTAGCAGSGAGCAAGCCARTGCSTRAAG	TGCAGTCCTTCCTGTCCGGTTACAGAGTAGAACGCATTCTAGTAGCAGCGAGCAAGCCAGTGCCTGAAG	TGCAGTCCTCCCTGTCCGGGTACGGAGTAGAGCGCATTCTGGTAGCAGCGAGCAAGCCAGTGCCTGAAG	13890260|F|0-23:A>G-23:A>G	0.82642	0.17358	0.273163	A/G	Oryza spp. Indica	Oryza spp Japonica
ARC-00219	8	17645974	G	T	K (G or T)	17645997	Forward	112	TGTCCAGGCATAACTGCCATAGTTACCATGC TGCAGTKATTTACTTTGGAACAT[K]CTCTGTTATGTACGTTGAACTRCTTTGGAAAGTTACCAGAATTGC ATGGGTTA	TGCAGTKATTTACTTTGGAACAT[K]CTCTGTTATGTACGTTGAACTRCTTTGGAAAGTTACCAGAATTGC	TGCAGTKATTTACTTTGGAACATKCTCTGTTATGTACGTTGAACTRCTTTGGAAAGTTACCAGAATTGC	TGCAGTGATTTACTTTGGAACATGCTCTGTTATGTACGTTGAACTGCTTTGGAAAGTTACCAGAATTGC	TGCAGTTATTTACTTTGGAACATGCTCTGTTATGTACGTTGAACTGCTTTGGAAAGTTACCAGAATTGC	4384093|F|0-6:G>T-6:G>T	0.9866	0.0134	0.013274	G/T	Oryza longistaminata	Oryza glaberrima and Oryza barthii
ARC-00220	8	18620171	T	A		No SNP	No hit	69	TGCAGCTATGYTYYSRAAGTTWKTCAAATWTTGRGABAVTGRGTTTACAGATCGGAAGAGCGGTTCAGC	TGCAGCTATGYTYYSRAAGTTWKTCAAATWTTGRGABAVTGRGTTTACAGATCGGAAGAGCGGTTCAGC	TGCAGCTATGYTYYSRAAGTTWKTCAAATWTTGRGABAVTGRGTTTACAGATCGGAAGAGCGGTTCAGC	TGCAGCTATGCTCTCAAAGTTTGTCAAATATTGGGATAGTGGGTTTACAGATCGGAAGAGCGGTTCAGC	TGCAGCTATGCTCTCAAAGTTTTTCAAATATTGGGACAGTGGGTTTACAGATCGGAAGAGCGGTTCAGC	3054571|F|0-22:G>T-22:G>T	0.82259	0.17741	0.168073	G/T	Oryza spp. Indica	Oryza spp Japonica
ARC-00221	8	19199661	A	G		No SNP	Reverse	69	TGCAGGATTGCTGAAGGCATACAAAATTCGTATCACAAAAAARCATCCGGGGCTTTTTTGTKATTGTTG	TGCAGGATTGCTGAAGGCATACAAAATTCGTATCACAAAAAARCATCCGGGGCTTTTTTGTKATTGTTG	TGCAGGATTGCTGAAGGCATACAAAATTCGTATCACAAAAAARCATCCGGGGCTTTTTTGTKATTGTTG	TGCAGGATTGCTGAAGGCATACAAAATTCGTATCACAAAAAAGCATCCGGGGCTTTTTTGTTATTGTTG	TGCAGGATTGCTGAAGGCATACAAAATTCGTATCACAAAAAAACATCCGGGGCTTTTTTGTGATTGTTG	9755313|F|0-42:G>A-42:G>A	0.82482	0.17518	0.268739	G/A	Oryza spp. Indica	Oryza spp Japonica
ARC-00222	8	19828080	T	A		No SNP	Too short hit	69	TGCAGATATRTATTGAAAKAAWTTWGAKWRTGSTTACAGATCGGAAGAGCGGTTCAGCAGGAATGCCGA	TGCAGATATRTATTGAAAKAAWTTWGAKWRTGSTTACAGATCGGAAGAGCGGTTCAGCAGGAATGCCGA	TGCAGATATRTATTGAAAKAAWTTWGAKWRTGSTTACAGATCGGAAGAGCGGTTCAGCAGGAATGCCGA	TGCAGATATATATTGAAAGAAATTAGATTATGGTTACAGATCGGAAGAGCGGTTCAGCAGGAATGCCGA	TGCAGATATATATTGAAAGAATTTAGAGTGTGGTTACAGATCGGAAGAGCGGTTCAGCAGGAATGCCGA	3994895|F|0-21:A>T-21:A>T	0.95613	0.04387	0.074299	A/T	Oryza longistaminata	Oryza glaberrima and Oryza barthii
ARC-00223	9	1894850	G	A	R (A or G)	1894898	Reverse	109	AAACTAAATTGCAACAAAATGTTTATAGTATC TGCAGAAGCATATGATGCAG[R]CMTAAGAAATGTCACATTTSATTCAAWTCWATTCYMCTGTATTCAAGG AAAA	TGCAGAAGCATATGATGCAG[R]CMTAAGAAATGTCACATTTSATTCAAWTCWATTCYMCTGTATTCAAGG	TGCAGAAGCATATGATGCAGRCMTAAGAAATGTCACATTTSATTCAAWTCWATTCYMCTGTATTCAAGG	TGCAGAAGCATATGATGCAGGCCTAAGAAATGTCACATTTGATTCAAATCAATTCCCCTGTATTCAAGG	TGCAGAAGCATATGATGCAGACCTAAGAAATGTCACATTTGATTCAATTCAATTCCCCTGTATTCAAGG	3052158|F|0-20:G>A-20:G>A	0.78095	0.21905	0.252237	G/A	Oryza glaberrima, Oryza barthii and Oryza longistaminata	Oryza spp. sativa and interspecifics
ARC-00224	9	4070112	T	C	Y (C or T)	4070173	Reverse	115	CTAGCCCTAGCCGCCGCCGGCCGCCCTAGCCCACCGTCGCCGC TGCAGCGC[Y]GCCGCCTCCYSTCGTCGCCGTTGCGTCRCCGGTAATTYRTTTTYCCTCTCYGTGTCATGG	TGCAGCGC[Y]GCCGCCTCCYSTCGTCGCCGTTGCGTCRCCGGTAATTYRTTTTYCCTCTCYGTGTCATGG	TGCAGCGCYGCCGCCTCCYSTCGTCGCCGTTGCGTCRCCGGTAATTYRTTTTYCCTCTCYGTGTCATGG	TGCAGCGCCGCCGCCTCCTGTCGTCGCCGTTGCGTCGCCGGTAATTCGTTTTCCCTCTCCGTGTCATGG	TGCAGCGCCGCCGCCTCCTGTCGTCGCCGTTGCGTCGCCGGTAATTTGTTTTCCCTCTCCGTGTCATGG	5399501|F|0-46:C>T-46:C>T	0.81701	0.18299	0.224066	C/T	Oryza spp. Indica and Oryza spp. lowland	Oryza spp. Japonica and Oryza spp. upland
ARC-00225	9	13013944	G	T		No SNP	Forward	69	TGCAGCCACTCAATTGTGCKGCACAGCAGGTTGATTCCTAGYATAATCTGATGTTACTTCACCCACYCA	TGCAGCCACTCAATTGTGCKGCACAGCAGGTTGATTCCTAGYATAATCTGATGTTACTTCACCCACYCA	TGCAGCCACTCAATTGTGCKGCACAGCAGGTTGATTCCTAGYATAATCTGATGTTACTTCACCCACYCA	TGCAGCCACTCAATTGTGCGGCACAGCAGGTTGATTCCTAGCATAATCTGATGTTACTTCACCCACTCA	TGCAGCCACTCAATTGTGCTGCACAGCAGGTTGATTCCTAGCATAATCTGATGTTACTTCACCCACCCA	5403933|F|0-19:G>T-19:G>T	0.77856	0.22144	0.342553	G/T	Oryza longistaminata	Oryza glaberrima and Oryza barthii
ARC-00226	9	14958309	G	C		No SNP	Forward	69	TGCAGACTTCATATGATACATCTCTATGACCCAGCACTGACTRSTCTCGTTTTTGAGTCATCATATGGT	TGCAGACTTCATATGATACATCTCTATGACCCAGCACTGACTRSTCTCGTTTTTGAGTCATCATATGGT	TGCAGACTTCATATGATACATCTCTATGACCCAGCACTGACTRSTCTCGTTTTTGAGTCATCATATGGT	TGCAGACTTCATATGATACATCTCTATGACCCAGCACTGACTGCTCTCGTTTTTGAGTCATCATATGGT	TGCAGACTTCATATGATACATCTCTATGACCCAGCACTGACTGGTCTCGTTTTTGAGTCATCATATGGT	5397162|F|0-43:C>G-43:C>G	0.78111	0.21889	0.345679	C/G	Oryza glaberrima, Oryza barthii and Oryza longistaminata	Oryza spp. sativa and interspecifics
ARC-00227	9	16628406	A	G	R (A or G)	16628455	Forward	112	TGCGAC TGCAGGACGGCAGGCACCGAAKCATAATGAATGCATCAATGTGTTRTAT[R]CTTGTATACTCAGGTAGT GTTCTTTTCCTCTGAAGATTAAATTTTTTACGCA	TGCAGGACGGCAGGCACCGAAKCATAATGAATGCATCAATGTGTTRTAT[R]CTTGTATACTCAGGTAGTK	TGCAGGACGGCAGGCACCGAAKCATAATGAATGCATCAATGTGTTRTATRCTTGTATACTCAGGTAGTK	TGCAGGACGGCAGGCACCGAAGCATAATGAATGCATCAATGTGTTGTATACTTGTATACTCAGGTAGTT	TGCAGGACGGCAGGCACCGAAGCATAATGAATGCATCAATGTGTTGTATGCTTGTATACTCAGGTAGTG	5405168|F|0-49:A>G-49:A>G	0.78079	0.21921	0.276257	A/G	Oryza glaberrima, Oryza barthii and Oryza longistaminata	Oryza spp. sativa and interspecifics
ARC-00228	9	17267685	A	G		No SNP	No hit	69	TGCAGTGCWGAGGATCYTCACCAYRTTTTTCCTTGACYYGAYCRGCSTGTKSGGTGTGATGYGGMAGAT	TGCAGTGCWGAGGATCYTCACCAYRTTTTTCCTTGACYYGAYCRGCSTGTKSGGTGTGATGYGGMAGAT	TGCAGTGCWGAGGATCYTCACCAYRTTTTTCCTTGACYYGAYCRGCSTGTKSGGTGTGATGYGGMAGAT	TGCAGTGCAGAGGATCCTCACCACGTTTTTCCTTGACCCGACCGGCGTGTTGGGTGTGATGTGGCAGAT	TGCAGTGCAGAGGATCCTCACCACATTTTTCCTTGACCCGACCAGCGTGTTGGGTGTGATGTGGCAGAT	4392882|F|0-24:G>A-24:G>A	0.77537	0.22463	0.470298	G/A	Oryza longistaminata	Oryza glaberrima and Oryza barthii
ARC-00229	9	18312602	G	T	K (G or T)	18312627	Reverse	109	TGCTAGATC TGCAGCCKCRRGAAGATGSCRCCATGGCTGCTAGCATTKGATTC[K]TTGATRGTAAGTGCTCTGCSTGT GTCTGAGAGAAATATCATTGATTGAATC	TGCAGCCKCRRGAAGATGSCRCCATGGCTGCTAGCATTKGATTC[K]TTGATRGTAAGTGCTCTGCSTGTS	TGCAGCCKCRRGAAGATGSCRCCATGGCTGCTAGCATTKGATTCKTTGATRGTAAGTGCTCTGCSTGTS	TGCAGCCTCGAGAAGATGCCACCATGGCTGCTAGCATTTGATTCTTTGATAGTAAGTGCTCTGCGTGTG	TGCAGCCTCGAGAAGATGCCACCATGGCTGCTAGCATTGGATTCGTTGATAGTAAGTGCTCTGCGTGTG	3764294|F|0-38:T>G-38:T>G	0.82419	0.17581	0.158973	T/G	Oryza spp. Indica and Oryza spp. lowland	Oryza spp. Japonica and Oryza spp. upland
ARC-00230	9	18345726	T	C	No SNP in Gramene	18345759	Forward	109	TAGCTATGACTTGCAGGC TGCAGCCAAACAAAYATTCCTGATTGGTTCAGAA[Y]CTGCATCTCAGTGAGAGTCYATGGAGAATTTTCA AAATTTTGTCCTTTTTAA	TGCAGCCAAACAAAYATTCCTGATTGGTTCAGAA[Y]CTGCATCTCAGTGAGAGTCYATGGAGAATTTTCA	TGCAGCCAAACAAAYATTCCTGATTGGTTCAGAAYCTGCATCTCAGTGAGAGTCYATGGAGAATTTTCA	TGCAGCCAAACAAACATTCCTGATTGGTTCAGAATCTGCATCTCAGTGAGAGTCCATGGAGAATTTTCA	TGCAGCCAAACAAATATTCCTGATTGGTTCAGAACCTGCATCTCAGTGAGAGTCTATGGAGAATTTTCA	3771354|F|0-14:C>T-14:C>T	0.78079	0.21921	0.33861	C/T	Oryza glaberrima, Oryza barthii and Oryza longistaminata	Oryza spp. sativa and interspecifics
ARC-00231	9	19877089	T	C	Y (C or T)	19877142	Reverse	108	ATCGACGGTAACAGTGCCGCACTTACCATGTGCAGC TGCAGCCRTTACAKC[Y]GGCCTACCRAACACTCCCATTAGTGCCACAATTTCAATATTTGATCTTAGTTT	TGCAGCCRTTACAKC[Y]GGCCTACCRAACACTCCCATTAGTGCCACAATTTCAATATTTGATCTTAGTTT	TGCAGCCRTTACAKCYGGCCTACCRAACACTCCCATTAGTGCCACAATTTCAATATTTGATCTTAGTTT	TGCAGCCGTTACAGCTGGCCTACCAAACACTCCCATTAGTGCCACAATTTCAATATTTGATCTTAGTTT	TGCAGCCATTACAGCCGGCCTACCGAACACTCCCATTAGTGCCACAATTTCAATATTTGATCTTAGTTT	9754678|F|0-7:G>A-7:G>A	0.78079	0.21921	0.150613	G/A	Oryza glaberrima, Oryza barthii and Oryza longistaminata	Oryza spp. sativa and interspecifics
ARC-00232	9	20183652	G	A	R (A or G)	20183671	Forward	111	TGGCGTATCTTCAGTCCGTTCTTCAATGCATCGC TGCAGACSGTGAAGGTGAA[R]TGGAATGTGTTGGAAACCTRTRYGCAGATRMAACAGTTAGCAARCCAG TACAC	TGCAGACSGTGAAGGTGAA[R]TGGAATGTGTTGGAAACCTRTRYGCAGATRMAACAGTTAGCAARCCAGY	TGCAGACSGTGAAGGTGAARTGGAATGTGTTGGAAACCTRTRYGCAGATRMAACAGTTAGCAARCCAGY	TGCAGACGGTGAAGGTGAAGTGGAATGTGTTGGAAACCTGTACGCAGATAAAACAGTTAGCAAACCAGT	TGCAGACGGTGAAGGTGAAGTGGAATGTGTTGGAAACCTATGTGCAGATACAACAGTTAGCAAACCAGT	3755844|F|0-39:G>A-39:G>A	0.96937	0.03063	0.052755	G/A	Oryza longistaminata	Oryza glaberrima and Oryza barthii
ARC-00233	9	20665508	T	C	Y (C or T)	20665532	Reverse	108	GTAATC TGCAGGTTYTCACGTCATRGCTCGGCTTRCCGCGTCGTAGAGATR[Y]AAGTAGATCAACCCATAAAC CTATTTACAGGCCAAATTAGTAGTTAACCCGC	TGCAGGTTYTCACGTCATRGCTCGGCTTRCCGCGTCGTAGAGATR[Y]AAGTAGATCAACCCATAAACYYA	TGCAGGTTYTCACGTCATRGCTCGGCTTRCCGCGTCGTAGAGATRYAAGTAGATCAACCCATAAACYYA	TGCAGGTTTTCACGTCATGGCTCGGCTTGCCGCGTCGTAGAGATGCAAGTAGATCAACCCATAAACTCA	TGCAGGTTTTCACGTCATGGCTCGGCTTGCCGCGTCGTAGAGATGCAAGTAGATCAACCCATAAACCTA	5396103|F|0-66:T>C-66:T>C	0.78079	0.21921	0.287027	T/C	Oryza glaberrima, Oryza barthii and Oryza longistaminata	Oryza spp. sativa and interspecifics
ARC-00234	9	21072290	G	A	R (A or G)	21072329	Reverse	109	CAAGCGGCGCGATGCAAGCTTGC TGCAGGTRGCTYGTTGGCTGGAAGATGACA[R]ACGGGGAAAGGAAGAAGARGGGGGATGAATGAASAAG ACATGGGTATTTTA	TGCAGGTRGCTYGTTGGCTGGAAGATGACA[R]ACGGGGAAAGGAAGAAGARGGGGGATGAATGAASAAGR	TGCAGGTRGCTYGTTGGCTGGAAGATGACARACGGGGAAAGGAAGAAGARGGGGGATGAATGAASAAGR	TGCAGGTAGCTCGTTGGCTGGAAGATGACAGACGGGGAAAGGAAGAAGAAGGGGGATGAATGAACAAGA	TGCAGGTAGCTCGTTGGCTGGAAGATGACAAACGGGGAAAGGAAGAAGAAGGGGGATGAATGAAGAAGA	9755639|F|0-30:G>A-30:G>A	0.78079	0.21921	0.21241	G/A	Oryza glaberrima, Oryza barthii and Oryza longistaminata	Oryza spp. sativa and interspecifics
ARC-00235	9	21792333	A	G	R (A or G)	21792363	Reverse	108	TCTGTGGAGCCTC TGCAGTATTGCARATCGACAYGTRAGCYCGARAGTMTGT[R]GAGTCCACATGTTAGWGAGCAGTACTG TACATAGAGGATCGTCACTCATTT	TGCAGTATTGCARATCGACAYGTRAGCYCGARAGTMTGT[R]GAGTCCACATGTTAGWGAGCAGTACTGYA	TGCAGTATTGCARATCGACAYGTRAGCYCGARAGTMTGTRGAGTCCACATGTTAGWGAGCAGTACTGYA	TGCAGTATTGCAGATCGACACGTGAGCTCGAGAGTCTGTGGAGTCCACATGTTAGAGAGCAGTACTGTA	TGCAGTATTGCAGATCGACACGTAAGCTCGAGAGTCTGTGGAGTCCACATGTTAGTGAGCAGTACTGCA	5400008|F|0-23:G>A-23:G>A	0.78079	0.21921	0.356618	G/A	Oryza glaberrima, Oryza barthii and Oryza longistaminata	Oryza spp. sativa and interspecifics
ARC-00236	9	22208664	T	C	Y (C or T)	22208673	Reverse	116	TGCAGCAGCTAGCCTGATGACAAGTGGCGCGATACTGTAAGAACMMGACAAGSAACYMKC[Y]CTTTATAT AGAGGGCTCACATGGCCACACCCACCATTTGTACTTAACTTGGC	TGCAGCAGCTAGCCTGATGACAAGTGGCGCGATACTGTAAGAACMMGACAAGSAACYMKC[Y]CTTTATAT	TGCAGCAGCTAGCCTGATGACAAGTGGCGCGATACTGTAAGAACMMGACAAGSAACYMKCYCTTTATAT	TGCAGCAGCTAGCCTGATGACAAGTGGCGCGATACTGTAAGAACAAGACAAGGAACCCGCCCTTTATAT	TGCAGCAGCTAGCCTGATGACAAGTGGCGCGATACTGTAAGAACAAGACAAGGAACTCTCTCTTTATAT	19320961|F|0-56:C>T-56:C>T	0.99394	0.00606	0.014378	C/T	Oryza longistaminata	Oryza glaberrima and Oryza barthii
ARC-00237	10	707542	A	G	R (A or G)	707574	Forward	107	GCAGCAAACAAGAGTAAC TGCAGCGAGAAGTACGACRAWGACCACAATSAA[R]CMTGAAAAAWTCATTATTTAGTAATTYYRAAAGAA AAAAAATATATGAAGA	TGCAGCGAGAAGTACGACRAWGACCACAATSAA[R]CMTGAAAAAWTCATTATTTAGTAATTYYRAAAGAA	TGCAGCGAGAAGTACGACRAWGACCACAATSAARCMTGAAAAAWTCATTATTTAGTAATTYYRAAAGAA	TGCAGCGAGAAGTACGACAATGACCACAATCAAGCCTGAAAAATTCATTATTTAGTAATTCCAAAAGAA	TGCAGCGAGAAGTACGACGATGACCACAATGAAACCTGAAAAATTCATTATTTAGTAATTTCAAAAGAA	9762198|F|0-60:C>T-60:C>T	0.78079	0.21921	0.043575	C/T	Oryza glaberrima, Oryza barthii and Oryza longistaminata	Oryza spp. sativa and interspecifics
ARC-00238	10	1674636	C	G		No SNP	No hit	69	TGCAGACWTMTMAKATASTAAGACRCAKTAHTYASATCRYACTTMTGCYATTTACAGATGAACTCCAGA	TGCAGACWTMTMAKATASTAAGACRCAKTAHTYASATCRYACTTMTGCYATTTACAGATGAACTCCAGA	TGCAGACWTMTMAKATASTAAGACRCAKTAHTYASATCRYACTTMTGCYATTTACAGATGAACTCCAGA	TGCAGACTTCTAATATAGTAAGACGCAGTATTTAGATCACACTTCTGCCATTTACAGATGAACTCCAGA	TGCAGACTTCTAATATAGTAAGACGCAGTATTTACATCACACTTCTGCCATTTACAGATGAACTCCAGA	3050604|F|0-34:G>C-34:G>C	0.82403	0.17597	0.237098	G/C	Oryza longistaminata	Oryza glaberrima and Oryza barthii
ARC-00239	10	3410626	G	A	R (A or G)	3410682	Forward	112	TGCAGAATGTGYTGTGARCACTCCAACTGAGCTGTGACCATGTATCYRAGGCMGCT[R]TGATTCAACTTT GCTATATTAATATGTATATAGTTATATAGTTTTGTGTTTG	TGCAGAATGTGYTGTGARCACTCCAACTGAGCTGTGACCATGTATCYRAGGCMGCT[R]TGATTCAACTTT	TGCAGAATGTGYTGTGARCACTCCAACTGAGCTGTGACCATGTATCYRAGGCMGCTRTGATTCAACTTT	TGCAGAATGTGCTGTGAGCACTCCAACTGAGCTGTGACCATGTATCTGAGGCAGCTGTGATTCAACTTT	TGCAGAATGTGTTGTGAGCACTCCAACTGAGCTGTGACCATGTATCTGAGGCAGCTGTGATTCAACTTT	3765950|F|0-11:C>T-11:C>T	0.83535	0.16465	0.296361	C/T	Oryza longistaminata	Oryza glaberrima and Oryza barthii
ARC-00240	10	9787495	T	A		No SNP	Forward	69	TGCAGTGGAGAGCTGGAGGAGAGRCTAGGGTTAGSTTTTTWTATRTAYHKGTTACAGATCGGAAGAGCG	TGCAGTGGAGAGCTGGAGGAGAGRCTAGGGTTAGSTTTTTWTATRTAYHKGTTACAGATCGGAAGAGCG	TGCAGTGGAGAGCTGGAGGAGAGRCTAGGGTTAGSTTTTTWTATRTAYHKGTTACAGATCGGAAGAGCG	TGCAGTGGAGAGCTGGAGGAGAGGCTAGGGTTAGCTTTTTTTATATACCTGTTACAGATCGGAAGAGCG	TGCAGTGGAGAGCTGGAGGAGAGGCTAGGGTTAGCTTTTTATATATACTGGTTACAGATCGGAAGAGCG	12388199|F|0-48:C>T-48:C>T	0.77616	0.22384	0.132515	C/T	Oryza longistaminata	Oryza glaberrima and Oryza barthii
ARC-00241	10	10645458	G	A	R (A or G)	10645495	Reverse	110	TCTCTTAAGTTGTCGGGAATC TGCAGAAAAAAGCCACATACCATATSCARCCC[R]AGTMTAWTTTGTGCTTTRGGCCTTATAATTGTGTCA TGGGCTAAGCCCAAGG	TGCAGAAAAAAGCCACATACCATATSCARCCC[R]AGTMTAWTTTGTGCTTTRGGCCTTATAATTGTGTCA	TGCAGAAAAAAGCCACATACCATATSCARCCCRAGTMTAWTTTGTGCTTTRGGCCTTATAATTGTGTCA	TGCAGAAAAAAGCCACATACCATATGCAGCCCAAGTCTAATTTGTGCTTTGGGCCTTATAATTGTGTCA	TGCAGAAAAAAGCCACATACCATATGCAGCCCGAGTCTATTTTGTGCTTTGGGCCTTATAATTGTGTCA	3055213|F|0-32:A>G-32:A>G	0.78079	0.21921	0.324066	A/G	Oryza glaberrima, Oryza barthii and Oryza longistaminata	Oryza spp. sativa and interspecifics
ARC-00242	10	12174580	A	T	W (A or T)	12174600	Reverse	112	TATAC TGCAGAGGTATGAACGGTCAATGTTCATACAACTTGGCGAATGCAGAT[W]GGTCRGTGGAMMAMTTGGCA TCGCTTTCTTTGCCGTCCGGGCCACTTTATTTTC	TGCAGAGGTATGAACGGTCAATGTTCATACAACTTGGCGAATGCAGAT[W]GGTCRGTGGAMMAMTTGGCA	TGCAGAGGTATGAACGGTCAATGTTCATACAACTTGGCGAATGCAGATWGGTCRGTGGAMMAMTTGGCA	TGCAGAGGTATGAACGGTCAATGTTCATACAACTTGGCGAATGCAGATTGGTCGGTGGACAACTTGGCA	TGCAGAGGTATGAACGGTCAATGTTCATACAACTTGGCGAATGCAGATAGGTCGGTGGACAACTTGGCA	3060169|F|0-48:T>A-48:T>A	0.78079	0.21921	0.288151	T/A	Oryza glaberrima, Oryza barthii and Oryza longistaminata	Oryza spp. sativa and interspecifics
ARC-00243	10	14447459	T	G		No SNP	No hit	69	TGCAGGCGTCTCCHTRCCTWCCTTYCTYATCWTRTAYAGGCGGTACACGGCAAGATCCGGRACCTTTKB	TGCAGGCGTCTCCHTRCCTWCCTTYCTYATCWTRTAYAGGCGGTACACGGCAAGATCCGGRACCTTTKB	TGCAGGCGTCTCCHTRCCTWCCTTYCTYATCWTRTAYAGGCGGTACACGGCAAGATCCGGRACCTTTKB	TGCAGGCGTCTCCCTGCCTTCCTTCCTCATCTTGTACAGGCGGTACACGGCAAGATCCGGAACCTTTTT	TGCAGGCGTCTCCCTGCCTTCCTTCCTCATCATGTACAGGCGGTACACGGCAAGATCCGGAACCTTTTT	9746765|F|0-31:T>A-31:T>A	0.77537	0.22463	0.049149	T/A	Oryza longistaminata	Oryza glaberrima and Oryza barthii
ARC-00244	10	18917717	G	T		No SNP	No hit	69	TGCAGGKTCAAAYGRTTYTTCTCCCCTCVACAATTCCACATTTTKTMAASYWATTGCCAACARCGTTCS	TGCAGGKTCAAAYGRTTYTTCTCCCCTCVACAATTCCACATTTTKTMAASYWATTGCCAACARCGTTCS	TGCAGGKTCAAAYGRTTYTTCTCCCCTCVACAATTCCACATTTTKTMAASYWATTGCCAACARCGTTCS	TGCAGGTTCAAACGATTTTTCTCCCCTCCACAATTCCACATTTTGTCAAGCAATTGCCAACAACGTTCC	TGCAGGGTCAAACGATTTTTCTCCCCTCCACAATTCCACATTTTTTCAAGCAATTGCCAACAACGTTCC	3755456|F|0-6:T>G-6:T>G	0.77648	0.22352	0.342827	T/G	Oryza longistaminata	Oryza glaberrima and Oryza barthii
ARC-00245	10	21079827	A	G	R (A or G)	21079888	Reverse	125	TAATTCTATCAGTGTTCATGC TGCAGAACRTCGTCCTAAAGTCMTATTGATY[R]CTCGACTGMCRCTAGAAGCAGCTATAAACCATTRCA ATTCTCTCTTTAAGTTCATCCGTTAGTTCCAC	TGCAGAACRTCGTCCTAAAGTCMTATTGATY[R]CTCGACTGMCRCTAGAAGCAGCTATAAACCATTRCAR	TGCAGAACRTCGTCCTAAAGTCMTATTGATYRCTCGACTGMCRCTAGAAGCAGCTATAAACCATTRCAR	TGCAGAACATCGTCCTAAAGTCCTATTGATTACTCGACTGCCACTAGAAGCAGCTATAAACCATTGCAA	TGCAGAACGTCGTCCTAAAGTCATATTGATTGCTCGACTGCCACTAGAAGCAGCTATAAACCATTGCAA	5402462|F|0-8:A>G-8:A>G	0.77553	0.22447	0.339379	A/G	Oryza longistaminata	Oryza glaberrima and Oryza barthii
ARC-00246	10	21409750	C	T	Y (C or T)	21409769	Forward	109	TGCTAGTATTGGGAAAAAAATCTTGTTACAAC TGCAGCTACAAACRAACAA[Y]TATSAAGTTKATCAAACTYATCTAATCGTGCACGTGATAAATTGTARCT AGCA	TGCAGCTACAAACRAACAA[Y]TATSAAGTTKATCAAACTYATCTAATCGTGCACGTGATAAATTGTARCT	TGCAGCTACAAACRAACAAYTATSAAGTTKATCAAACTYATCTAATCGTGCACGTGATAAATTGTARCT	TGCAGCTACAAACGAACAATTATCAAGTTTATCAAACTTATCTAATCGTGCACGTGATAAATTGTAGCT	TGCAGCTACAAACGAACAACTATCAAGTTGATCAAACTTATCTAATCGTGCACGTGATAAATTGTAGCT	5400300|F|0-19:T>C-19:T>C	0.78079	0.21921	0.346329	T/C	Oryza glaberrima, Oryza barthii and Oryza longistaminata	Oryza spp. sativa and interspecifics
ARC-00247	10	21660440	C	G	S (G or C)	21660458	Forward	107	TACACCATCATATAAAATAAACTGTTGAGATCAGC TGCAGATCGAGAGRTGTT[S]AAAACACCCACTGCCATTGGTTRTGCCGGACCATCTATGTCGATCGACGA	TGCAGATCGAGAGRTGTT[S]AAAACACCCACTGCCATTGGTTRTGCCGGACCATCTATGTCGATCGACGA	TGCAGATCGAGAGRTGTTSAAAACACCCACTGCCATTGGTTRTGCCGGACCATCTATGTCGATCGACGA	TGCAGATCGAGAGATGTTGAAAACACCCACTGCCATTGGTTGTGCCGGACCATCTATGTCGATCGACGA	TGCAGATCGAGAGGTGTTCAAAACACCCACTGCCATTGGTTGTGCCGGACCATCTATGTCGATCGACGA	4392284|F|0-13:A>G-13:A>G	0.78079	0.21921	0.032687	A/G	Oryza glaberrima, Oryza barthii and Oryza longistaminata	Oryza spp. sativa and interspecifics
ARC-00248	11	513872	C	T		No SNP	Forward	69	TGCAGCYGCACGGTATGGAGATTCCAAGCATGACGGAAGTTGGARGCGATCTGATCATTTTAYGCGTGG	TGCAGCYGCACGGTATGGAGATTCCAAGCATGACGGAAGTTGGARGCGATCTGATCATTTTAYGCGTGG	TGCAGCYGCACGGTATGGAGATTCCAAGCATGACGGAAGTTGGARGCGATCTGATCATTTTAYGCGTGG	TGCAGCTGCACGGTATGGAGATTCCAAGCATGACGGAAGTTGGAGGCGATCTGATCATTTTATGCGTGG	TGCAGCCGCACGGTATGGAGATTCCAAGCATGACGGAAGTTGGAGGCGATCTGATCATTTTACGCGTGG	14942168|F|0-6:T>C-6:T>C	0.78079	0.21921	0.393684	T/C	Oryza glaberrima, Oryza barthii and Oryza longistaminata	Oryza spp. sativa and interspecifics
ARC-00249	11	2335078	A	T	No SNP in Gramene	2335116	Reverse	108	TCTTGAACAGTTTACAGTACC TGCAGTAGGATTAGGACCTTTCTGGCAACA[W]GAAATAGGTRTCCWTAYGTGCATTGAATAAACARCATT TCCCTTCATGAGTC	TGCAGTAGGATTAGGACCTTTCTGGCAACA[W]GAAATAGGTRTCCWTAYGTGCATTGAATAAACARCATT	TGCAGTAGGATTAGGACCTTTCTGGCAACAWGAAATAGGTRTCCWTAYGTGCATTGAATAAACARCATT	TGCAGTAGGATTAGGACCTTTCTGGCAACAAGAAATAGGTATCCTTATGTGCATTGAATAAACAACATT	TGCAGTAGGATTAGGACCTTTCTGGCAACAAGAAATAGGTATCCATACGTGCATTGAATAAACAACATT	5388786|F|0-44:T>A-44:T>A	0.78079	0.21921	0.386283	T/A	Oryza glaberrima, Oryza barthii and Oryza longistaminata	Oryza spp. sativa and interspecifics
ARC-00250	11	2604576	C	T	Y (C or T)	2604599	Forward	109	TCAGTTGACAACATCTGATCTCTCCTTTTC TGCAGTTGAGAAGYCCAAATGRC[Y]ACYGCTCACTAACTGTTA AACATTACCTCGGCAGGCAGAAATTCAGATCTC	TGCAGTTGAGAAGYCCAAATGRC[Y]ACYGCTCACTAACTGTTACAGATCGGAAGAGCGGTTCAGCAGGAA	TGCAGTTGAGAAGYCCAAATGRCYACYGCTCACTAACTGTTACAGATCGGAAGAGCGGTTCAGCAGGAA	TGCAGTTGAGAAGCCCAAATGGCCACTGCTCACTAACTGTTACAGATCGGAAGAGCGGTTCAGCAGGAA	TGCAGTTGAGAAGTCCAAATGGCTACTGCTCACTAACTGTTACAGATCGGAAGAGCGGTTCAGCAGGAA	3772687|F|0-13:C>T-13:C>T	0.9791	0.0209	0.039678	C/T	Oryza longistaminata	Oryza glaberrima and Oryza barthii
ARC-00251	11	3707060	C	T	Y (C or T)	3707110	Reverse	107	TTTGTCATTGCTGATGAGCTGTGTTGCTCATC TGCAGCTCCATCMTCTCYA[Y]RGAGGCTRTTGTCCATCCTCTCCATCTTCTTTKTGYTTTGYATTTGTG TTG	TGCAGCTCCATCMTCTCYA[Y]RGAGGCTRTTGTCCATCCTCTCCATCTTCTTTKTGYTTTGYATTTGTGW	TGCAGCTCCATCMTCTCYAYRGAGGCTRTTGTCCATCCTCTCCATCTTCTTTKTGYTTTGYATTTGTGW	TGCAGCTCCATCCTCTCCACAGAGGCTGTTGTCCATCCTCTCCATCTTCTTTGTGTTTTGCATTTGTGA	TGCAGCTCCATCCTCTCCACGGAGGCTGTTGTCCATCCTCTCCATCTTCTTTGTGCTTTGCATTTGTGT	12388093|F|0-55:T>C-55:T>C	0.78079	0.21921	0.078795	T/C	Oryza glaberrima, Oryza barthii and Oryza longistaminata	Oryza spp. sativa and interspecifics
ARC-00252	11	4743543	C	G		No SNP	No hit	69	TGCAGABAGDCTGACAYAMCCACRTASYAGGAADGAYTGAGATAGAMATGYATRCMTTTTTTCTCTTYA	TGCAGABAGDCTGACAYAMCCACRTASYAGGAADGAYTGAGATAGAMATGYATRCMTTTTTTCTCTTYA	TGCAGABAGDCTGACAYAMCCACRTASYAGGAADGAYTGAGATAGAMATGYATRCMTTTTTTCTCTTYA	TGCAGACAGGCTGACACACCCACGTAGCAGGAATGACTGAGATAGACATGCATGCCTTTTTTCTCTTCA	TGCAGAGAGGCTGACACACCCACGTAGTAGGAAGGACTGAGATAGACATGTATGCCTTTTTTCTCTTCA	19323534|F|0-27:C>T-27:C>T	0.82435	0.17565	0.122525	C/T	Oryza spp. Indica	Oryza spp Japonica
ARC-00253	11	5343127	C	A		No SNP	Too short hit	69	TGCAGAAATAWCWAMTAYGACRAGCRCAGTAAWTTTCAAGATGYCTCASCTGAAAATTACAGATCGGAA	TGCAGAAATAWCWAMTAYGACRAGCRCAGTAAWTTTCAAGATGYCTCASCTGAAAATTACAGATCGGAA	TGCAGAAATAWCWAMTAYGACRAGCRCAGTAAWTTTCAAGATGYCTCASCTGAAAATTACAGATCGGAA	TGCAGAAATAACAACTATGACAAGCACAGTAAATTTCAAGATGTCTCAGCTGAAAATTACAGATCGGAA	TGCAGAAATAACAAATACGACAAGCACAGTAAATTTCAAGATGTCTCAGCTGAAAATTACAGATCGGAA	5405472|F|0-14:C>A-14:C>A	0.77601	0.22399	0.337681	C/A	Oryza longistaminata	Oryza glaberrima and Oryza barthii
ARC-00254	11	11776508	G	A	R (A or G)	11776571	Forward	120	TGCAGCAGCTAAGGAAGCAGYTGGAGYACCCAARGCAGCTGGATGTATGGWATAACCCRARCA[R]TGACC CCTGCTACACCCAGCCTACTTCGGTGGTCACCGTGGCATGCGAGGGGA	TGCAGCAGCTAAGGAAGCAGYTGGAGYACCCAARGCAGCTGGATGTATGGWATAACCCRARCA[R]TGACC	TGCAGCAGCTAAGGAAGCAGYTGGAGYACCCAARGCAGCTGGATGTATGGWATAACCCRARCARTGACC	TGCAGCAGCTAAGGAAGCAGCTGGAGTACCCAAGGCAGCTGGATGTATGGAATAACCCAAACAGTGACC	TGCAGCAGCTAAGGAAGCAGCTGGAGTACCCAAAGCAGCTGGATGTATGGAATAACCCAAACAGTGACC	3061808|F|0-33:G>A-33:G>A	0.82387	0.17613	0.257482	G/A	Oryza spp. Indica and Oryza spp. lowland	Oryza spp. Japonica and Oryza spp. upland
ARC-00255	11	13161496	T	C		No SNP	No hit	69	TGCAGRDTTYRRYRYXTYXYDRRKRTTYADAXDYTYADHAAYWTTYRRWKYDKRTGCWBVTHMRRVRYW	TGCAGRDTTYRRYRYXTYXYDRRKRTTYADAXDYTYADHAAYWTTYRRWKYDKRTGCWBVTHMRRVRYW	TGCAGRDTTYRRYRYXTYXYDRRKRTTYADAXDYTYADHAAYWTTYRRWKYDKRTGCWBVTHMRRVRYW	TGCAGAGTTCAGTGCCTTCCAGGTGTTCAGAGATTCAACAATATTCAGAGTATGTGCACGTTAGAAGCT	TGCAGAGTTCAGTGCCTTCCAGGTGTTCAGATATTTAGCAATTTTCAGATTATGTGCACATCAGAAGCT	3055998|F|0-61:T>C-61:T>C	0.78079	0.21921	0.155609	T/C	Oryza glaberrima, Oryza barthii and Oryza longistaminata	Oryza spp. sativa and interspecifics
ARC-00256	11	14728460	G	A		No SNP	No hit	69	TGCAGCYYDBRTMYHRRYDRDWMDBYVYHCVYRYWBXVYDDHRYTRWTXRTYRYYCYRAAGTTAMARAW	TGCAGCYYDBRTMYHRRYDRDWMDBYVYHCVYRYWBXVYDDHRYTRWTXRTYRYYCYRAAGTTAMARAW	TGCAGCYYDBRTMYHRRYDRDWMDBYVYHCVYRYWBXVYDDHRYTRWTXRTYRYYCYRAAGTTAMARAW	TGCAGCTCTTATCCCAGCGAGTAGCCCTTCGTACTCAGCTGTGTTGTTGGTCGCCCTAAAGTTACAGAT	TGCAGCTCTTATCCCAGCGAGTAGTCCTTCGTATTCGGCTGTGTTGATGGTCACCCTGAAGTTACAGAT	3992192|F|0-36:A>G-36:A>G	0.78079	0.21921	0.405761	A/G	Oryza glaberrima, Oryza barthii and Oryza longistaminata	Oryza spp. sativa and interspecifics
ARC-00257	11	14728460	T	C		No SNP	No hit	69	TGCAGCYYDBRTMYHRRYDRDWMDBYVYHCVYRYWBXVYDDHRYTRWTXRTYRYYCYRAAGTTAMARAW	TGCAGCYYDBRTMYHRRYDRDWMDBYVYHCVYRYWBXVYDDHRYTRWTXRTYRYYCYRAAGTTAMARAW	TGCAGCYYDBRTMYHRRYDRDWMDBYVYHCVYRYWBXVYDDHRYTRWTXRTYRYYCYRAAGTTAMARAW	TGCAGCTCTTATCCCAGCGAGTAGCCCTTCGTACTCAGCTGTGTTGTTGGTCGCCCTAAAGTTACAGAT	TGCAGCTCTTATCCCAGCAAGTAGGCCTTCGTACTCGGTTGTGTTGTTGGTCGCCCTGAAGTTACAGAT	3992192|F|0-57:A>G-57:A>G	0.78079	0.21921	0.359396	A/G	Oryza glaberrima, Oryza barthii and Oryza longistaminata	Oryza spp. sativa and interspecifics
ARC-00258	11	15909914	C	G	S (G or C)	15909929	Forward	108	GCTAGCTCGAGTTTCCTGACGAGCCGAGCCGAGCTGT AGTTTTKKCTCGTTT[S]CTTMTYGAGCCRAKCCGAGTTAGCTYGTTATCTTA ACGAGCTGATGCGAGC	TGCAGTTTTKKCTCGTTT[S]CTTMTYGAGCCRAKCCGAGTTAGCTYGTTATCTTA CAGATCGGAAGAGCG	TGCAGTTTTKKCTCGTTTSCTTMTYGAGCCRAKCCGAGTTAGCTYGTTATCTTACAGATCGGAAGAGCG	TGCAGTTTTGGCTCGTTTCCTTATCGAGCCGATCCGAGTTAGCTCGTTATCTTACAGATCGGAAGAGCG	TGCAGTTTTGGCTCGTTTGCTTATCGAGCCGAGCCGAGTTAGCTCGTTATCTTACAGATCGGAAGAGCG	5402450|F|0-18:C>G-18:C>G	0.8202	0.1798	0.14939	C/G	Oryza longistaminata	Oryza glaberrima and Oryza barthii
ARC-00259	11	17292415	A	T	W (A or T)	17292435	Allele Sequence REF - Forward	108	TGAGGGACCTCTCCCAACAAGCATAGGGAACC TGCAGAAGATAACWSTAGCC[W]YATTTDCAMGCAATARATTTACAGGACMRTTGCCYAGAGWGATCTTTA ACT	TGCAGAAGATAACWSTAGCC[W]YATTTDCAMGCAATARATTTACAGGACMRTTGCCYAGAGWGATCTTTA	TGCAGAAGATAACWSTAGCCWYATTTDCAMGCAATARATTTACAGGACMRTTGCCYAGAGWGATCTTTA	TGCAGAAGATAACTCTAGCCATATTTTCAAGCAATAAATTTACAGGACCATTGCCCAGAGAGATCTTTA	TGCAGAAGATAACTCTAGCCTTATTTGCAAGCAATAAATTTACAGGACCATTGCCCAGAGAGATCTTTA	5406249|F|0-20:A>T-20:A>T	0.79547	0.20453	0.240049	A/T	Oryza longistaminata	Oryza glaberrima and Oryza barthii
ARC-00260	11	19638886	C	G	No SNP in Gramene	19638922	Reverse	111	TGAATTGCAAATTGCATAGCAC TGCAGTTTCAGGCTTAGCAATMTGTAGTTTTAG[S]TTCCCCTAGAACCTAACAAATYACATTCTAAACAA ATTAAAATATAGAAAT	TGCAGTTTCAGGCTTAGCAATMTGTAGTTTTAG[S]TTCCCCTAGAACCTAACAAATYACATTCTAAACAA	TGCAGTTTCAGGCTTAGCAATMTGTAGTTTTAGSTTCCCCTAGAACCTAACAAATYACATTCTAAACAA	TGCAGTTTCAGGCTTAGCAATATGTAGTTTTAGGTTCCCCTAGAACCTAACAAATCACATTCTAAACAA	TGCAGTTTCAGGCTTAGCAATATGTAGTTTTAGCTTCCCCTAGAACCTAACAAATCACATTCTAAACAA	3766781|F|0-33:G>C-33:G>C	0.77744	0.22256	0.341788	G/C	Oryza longistaminata	Oryza glaberrima and Oryza barthii
ARC-00261	12	517944	T	G		No SNP	No hit	69	TGCAGCRDYARAAAAAWAATAYAGYGCYCTYAWTTYATACAARTYCATAYRTWWGAAYCYAATAYRARA	TGCAGCRDYARAAAAAWAATAYAGYGCYCTYAWTTYATACAARTYCATAYRTWWGAAYCYAATAYRARA	TGCAGCRDYARAAAAAWAATAYAGYGCYCTYAWTTYATACAARTYCATAYRTWWGAAYCYAATAYRARA	TGCAGCAGCAGAAAAATAATACAGTGCCCTCATTTCATACAAATCCATATATAAGAACCTAATACGAGA	TGCAGCATCAGAAAAATAATACAGTGCCCTCATTTCATACAAATCCATATATAAGAACCCAATACGAGA	3764297|F|0-7:G>T-7:G>T	0.77632	0.22368	0.47767	G/T	Oryza longistaminata	Oryza glaberrima and Oryza barthii
ARC-00262	12	3761504	T	G	K (G or T)	3761534	Reverse	107	TGCGTGTCATGC TGCAGMTATCCSGCGACCAATGKRAKGKACACATGTGGC[K]TCCAYGTGGGATTATGCTTCTCCATTKTW ACATCATCATCCGTTTGCGTGC	TGCAGMTATCCSGCGACCAATGKRAKGKACACATGTGGC[K]TCCAYGTGGGATTATGCTTCTCCATTKTW	TGCAGMTATCCSGCGACCAATGKRAKGKACACATGTGGCKTCCAYGTGGGATTATGCTTCTCCATTKTW	TGCAGCTATCCGGCGACCAATGTGAGGGACACATGTGGCGTCCATGTGGGATTATGCTTCTCCATTTTA	TGCAGCTATCCGGCGACCAATGGGAGGGACACATGTGGCGTCCATGTGGGATTATGCTTCTCCATTTTA	3051094|F|0-22:T>G-22:T>G	0.9941	0.0059	0.01876	T/G	Oryza longistaminata	Oryza glaberrima and Oryza barthii
ARC-00263	12	12303324	G	A	R (A or G)	12303348	Forward	109	TACACACACCTCATCTTGAAGTCCTTAC TGCAGCTRRCTACATCTRTAGCCC[R]CTRCTAYTCTCTCTTCTCTATTATCTYATTA AAATATGTTTATAATTGGCTT	TGCAGCTRRCTACATCTRTAGCCC[R]CTRCTAYTCTCTCTTCTCTATTATCTYATTACAGATCGGAAGAG	TGCAGCTRRCTACATCTRTAGCCCRCTRCTAYTCTCTCTTCTCTATTATCTYATTACAGATCGGAAGAG	TGCAGCTAACTACATCTGTAGCCCGCTGCTACTCTCTCTTCTCTATTATCTTATTACAGATCGGAAGAG	TGCAGCTGGCTACATCTGTAGCCCGCTGCTACTCTCTCTTCTCTATTATCTCATTACAGATCGGAAGAG	3451491|F|0-7:A>G-7:A>G	0.82355	0.17645	0.16087	A/G	Oryza spp. Indica	Oryza spp Japonica
ARC-00264	12	12494316	C	T	Y (C or T)	12494356	Forward	111	TGGGGTTATATGC TGCAGATGAGAGGTGGGCCAATGATGGTGATAGCTCAGTA[Y]AGGTATTCCTCTGCGYCTGTATATAATC CTAAGTTAATTCCCTGGGGAGGGTA	TGCAGATGAGAGGTGGGCCAATGATGGTGATAGCTCAGTA[Y]AGGTATTCCTCTGCGYCTGTATATAATC	TGCAGATGAGAGGTGGGCCAATGATGGTGATAGCTCAGTAYAGGTATTCCTCTGCGYCTGTATATAATC	TGCAGATGAGAGGTGGGCCAATGATGGTGATAGCTCAGTATAGGTATTCCTCTGCGTCTGTATATAATC	TGCAGATGAGAGGTGGGCCAATGATGGTGATAGCTCAGTACAGGTATTCCTCTGCGCCTGTATATAATC	3061079|F|0-40:T>C-40:T>C	0.78079	0.21921	0.349409	T/C	Oryza glaberrima, Oryza barthii and Oryza longistaminata	Oryza spp. sativa and interspecifics
ARC-00265	12	13550348	A	T		No SNP	Reverse	69	TGCAGAACWTTTTTTCTCAAGATASTTGAACACARAAATTCAGATSACATGACAACTTTTACAGATCGG	TGCAGAACWTTTTTTCTCAAGATASTTGAACACARAAATTCAGATSACATGACAACTTTTACAGATCGG	TGCAGAACWTTTTTTCTCAAGATASTTGAACACARAAATTCAGATSACATGACAACTTTTACAGATCGG	TGCAGAACTTTTTTTCTCAAGATAGTTGAACACAAAAATTCAGATCACATGACAACTTTTACAGATCGG	TGCAGAACATTTTTTCTCAAGATAGTTGAACACAAAAATTCAGATCACATGACAACTTTTACAGATCGG	3437992|F|0-8:T>A-8:T>A	0.7768	0.2232	0.302874	T/A	Oryza longistaminata	Oryza glaberrima and Oryza barthii
ARC-00266	12	13602354	T	C	Y (C or T)	13602370	Forward	107	AACGTGAAAATCCAATGAAATGGTGAATATGGCAC TGCAGCGGGYTGGYAA[Y]GCTTGGGGATGGTTTTTTAGCGAATYRATTCGGCRGAGTGGCATTCCAKYRA	TGCAGCGGGYTGGYAA[Y]GCTTGGGGATGGTTTTTTAGCGAATYRATTCGGCRGAGTGGCATTCCAKYRA	TGCAGCGGGYTGGYAAYGCTTGGGGATGGTTTTTTAGCGAATYRATTCGGCRGAGTGGCATTCCAKYRA	TGCAGCGGGTTGGCAACGCTTGGGGATGGTTTTTTAGCGAATCGATTCGGCGGAGTGGCATTCCAGCGA	TGCAGCGGGCTGGCAATGCTTGGGGATGGTTTTTTAGCGAATCGATTCGGCGGAGTGGCATTCCAGCGA	12388340|F|0-9:T>C-9:T>C	0.78079	0.21921	0.240172	T/C	Oryza glaberrima, Oryza barthii and Oryza longistaminata	Oryza spp. sativa and interspecifics
ARC-00267	12	14251768	C	T		No SNP	No hit	69	TGCAGHYRAYRAGRYRAAGWBRHTRGSAAAADSRAAVWRYRTTRTAGHRVVABYRRTTACAGATCGGAA	TGCAGHYRAYRAGRYRAAGWBRHTRGSAAAADSRAAVWRYRTTRTAGHRVVABYRRTTACAGATCGGAA	TGCAGHYRAYRAGRYRAAGWBRHTRGSAAAADSRAAVWRYRTTRTAGHRVVABYRRTTACAGATCGGAA	TGCAGCCGATGAGGCGAAGAGGTTGGCAAAAAGAAAGAGTGTTGTAGCGGCACCAATTACAGATCGGAA	TGCAGCTGATGAGGTGAAGACGTTGGCAAAAGGAAAGAGTGTTATAGCGGCACCGATTACAGATCGGAA	5409756|F|0-31:A>G-31:A>G	0.78079	0.21921	0.28689	A/G	Oryza glaberrima, Oryza barthii and Oryza longistaminata	Oryza spp. sativa and interspecifics
ARC-00268	12	14251768	C	G	S (G or C)	14251804	Allele Sequence REF - Reverse	110	TGGTTCCTGTAGCTGATGATGC TGCAGHYRAYRAGRYRAAGWBRHTRGSAAAAD[S]RAAVWRYRTTRTAGHRVVABYRRTTA ACATGGTCTTTACATTGCCAGCTGA	TGCAGHYRAYRAGRYRAAGWBRHTRGSAAAAD[S]RAAVWRYRTTRTAGHRVVABYRRTTACAGATCGGAA	TGCAGHYRAYRAGRYRAAGWBRHTRGSAAAADSRAAVWRYRTTRTAGHRVVABYRRTTACAGATCGGAA	TGCAGCCGATGAGGCGAAGAGGTTGGCAAAAAGAAAGAGTGTTGTAGCGGCACCAATTACAGATCGGAA	TGCAGCCGATGAGGCGAAGAGGTTGGCAAAAGGGAACAGCGTTGTAGCGGCACCAATTACAGATCGGAA	5409756|F|0-36:G>C-36:G>C	0.78079	0.21921	0.336374	G/C	Oryza glaberrima, Oryza barthii and Oryza longistaminata	Oryza spp. sativa and interspecifics
ARC-00269	12	14251768	A	C		No SNP	No hit	69	TGCAGHYRAYRAGRYRAAGWBRHTRGSAAAADSRAAVWRYRTTRTAGHRVVABYRRTTACAGATCGGAA	TGCAGHYRAYRAGRYRAAGWBRHTRGSAAAADSRAAVWRYRTTRTAGHRVVABYRRTTACAGATCGGAA	TGCAGHYRAYRAGRYRAAGWBRHTRGSAAAADSRAAVWRYRTTRTAGHRVVABYRRTTACAGATCGGAA	TGCAGCCGATGAGGCGAAGAGGTTGGCAAAAAGAAAGAGTGTTGTAGCGGCACCAATTACAGATCGGAA	TGCAGCTGATGAGGTGAAGAGGTTGGCAAAAGGAAAGAGTGTTATAGCGGAACCGATTACAGATCGGAA	5409756|F|0-50:C>A-50:C>A	0.78079	0.21921	0.336735	C/A	Oryza glaberrima, Oryza barthii and Oryza longistaminata	Oryza spp. sativa and interspecifics
ARC-00270	12	14251768	G	A		No SNP	No hit	69	TGCAGHYRAYRAGRYRAAGWBRHTRGSAAAADSRAAVWRYRTTRTAGHRVVABYRRTTACAGATCGGAA	TGCAGHYRAYRAGRYRAAGWBRHTRGSAAAADSRAAVWRYRTTRTAGHRVVABYRRTTACAGATCGGAA	TGCAGHYRAYRAGRYRAAGWBRHTRGSAAAADSRAAVWRYRTTRTAGHRVVABYRRTTACAGATCGGAA	TGCAGCCGATGAGGCGAAGAGGTTGGCAAAAAGAAAGAGTGTTGTAGCGGCACCAATTACAGATCGGAA	TGCAGCCGACGAGGTGAAGAGGTTGGCAAAAGGAAAGAGTGTTATAGCGGCACTAATTACAGATCGGAA	5409756|F|0-9:T>C-9:T>C	0.78095	0.21905	0.362083	T/C	Oryza glaberrima, Oryza barthii and Oryza longistaminata	Oryza spp. sativa and interspecifics
ARC-00271	12	15962703	A	G	R (A or G)	15962740	Reverse	108	GGGAGAGCTCGTCCCCGCCC TGCAGCGCCRCGTACAGGTCACTBATCYAGAY[R]TGCAGTGTCGCCATCGCGGCGCCAACRRAGAGCCCC CTCAGGTGCGCCGAC	TGCAGCGCCRCGTACAGGTCACTBATCYAGAY[R]TGCAGTGTCGCCATCGCGGCGCCAACRRAGAGCCCC	TGCAGCGCCRCGTACAGGTCACTBATCYAGAYRTGCAGTGTCGCCATCGCGGCGCCAACRRAGAGCCCC	TGCAGCGCCGCGTACAGGTCACTCATCCAGACGTGCAGTGTCGCCATCGCGGCGCCAACGGAGAGCCCC	TGCAGCGCCACGTACAGGTCACTCATCTAGATGTGCAGTGTCGCCATCGCGGCGCCAACGGAGAGCCCC	3764181|F|0-9:G>A-9:G>A	0.78079	0.21921	0.291007	G/A	Oryza glaberrima, Oryza barthii and Oryza longistaminata	Oryza spp. sativa and interspecifics
ARC-00272	12	17006163	A	G	M (A or C)	17006205	Reverse	110	TACCAACGGTTTACCAAACCGAACACC TGCAGTAACTGACCATGCAGTAACCA[M]TGTTATTGTCAACCCTGGTCAAAAGCTCTGYGCAMTGCTRYT CTTATGCTCG	TGCAGTAACTGACCATGCAGTAACCA[M]TGTTATTGTCAACCCTGGTCAAAAGCTCTGYGCAMTGCTRYT	TGCAGTAACTGACCATGCAGTAACCAMTGTTATTGTCAACCCTGGTCAAAAGCTCTGYGCAMTGCTRYT	TGCAGTAACTGACCATGCAGTAACCACTGTTATTGTCAACCCTGGTCAAAAGCTCTGCGCACTGCTGCT	TGCAGTAACTGACCATGCAGTAACCACTGTTATTGTCAACCCTGGTCAAAAGCTCTGCGCACTGCTATT	5391080|F|0-66:G>A-66:G>A	0.78079	0.21921	0.308368	G/A	Oryza glaberrima, Oryza barthii and Oryza longistaminata	Oryza spp. sativa and interspecifics
ARC-00273	12	17069058	C	G	No SNP in Gramene	17069078	Forward	109	AGTTTTAACAGTGGCCTGAGGATGTTCTTC TGCAGCTCGCGGGAACGTCGA[S]CTATCTACGGCTGCCTGGAGGATCCTCCTGGCATAACGCKYGCGAGA GGATTC	TGCAGCTCGCGGGAACGTCGA[S]CTATCTACGGCTGCCTGGAGGATCCTCCTGGCATAACGCKYGCGAGA	TGCAGCTCGCGGGAACGTCGASCTATCTACGGCTGCCTGGAGGATCCTCCTGGCATAACGCKYGCGAGA	TGCAGCTCGCGGGAACGTCGAGCTATCTACGGCTGCCTGGAGGATCCTCCTGGCATAACGCGCGCGAGA	TGCAGCTCGCGGGAACGTCGACCTATCTACGGCTGCCTGGAGGATCCTCCTGGCATAACGCGCGCGAGA	9760013|F|0-21:G>C-21:G>C	0.77537	0.22463	0.486786	G/C	Oryza longistaminata	Oryza glaberrima and Oryza barthii
ARC-00274	12	19122930	A	G	R (A or G)	19122985	Forward	113	TGCAGAGGAYGAAGRGGCARGCTTTTGAACTGGAGCARGYTTCTCAGCTGACTTC[R]GAGCTTCACCACC ACCAAACAGGTAGCCCAGGGAACTCTGACCACCCCCGCTGC	TGCAGAGGAYGAAGRGGCARGCTTTTGAACTGGAGCARGYTTCTCAGCTGACTTC[R]GAGCTTCACCACC	TGCAGAGGAYGAAGRGGCARGCTTTTGAACTGGAGCARGYTTCTCAGCTGACTTCRGAGCTTCACCACC	TGCAGAGGACGAAGAGGCAGGCTTTTGAACTGGAGCAAGCTTCTCAGCTGACTTCGGAGCTTCACCACC	TGCAGAGGACGAAGGGGCAGGCTTTTGAACTGGAGCAGGCTTCTCAGCTGACTTCGGAGCTTCACCACC	9753876|F|0-14:A>G-14:A>G	0.78079	0.21921	0.323165	A/G	Oryza glaberrima, Oryza barthii and Oryza longistaminata	Oryza spp. sativa and interspecifics
ARC-00275	12	19328167	G	A	R (A or G)	19328203	Forward	109	TCACCTGTTCTTTTAC TGCAGGGAAAATCAYCATCACYATCACTATYATATC[R]TATWCTGCTTCAGATTTCAAATATCMAGCKWA GAATATTTCACACCCACTAA	TGCAGGGAAAATCAYCATCACYATCACTATYATATC[R]TATWCTGCTTCAGATTTCAAATATCMAGCKWA	TGCAGGGAAAATCAYCATCACYATCACTATYATATCRTATWCTGCTTCAGATTTCAAATATCMAGCKWA	TGCAGGGAAAATCACCATCACCATCACTATCATATCATATTCTGCTTCAGATTTCAAATATCCAGCTTA	TGCAGGGAAAATCACCATCACCATCACTATCATATCGTATACTGCTTCAGATTTCAAATATCCAGCGAA	4390159|F|0-36:A>G-36:A>G	0.81972	0.18028	0.246119	A/G	Oryza spp. Indica and Oryza spp. lowland	Oryza spp. Japonica and Oryza spp. upland
ARC-00276	12	19420287	T	C		No SNP	No hit	69	TGCAGCRCAYGGGAGCTTYYTAGTCTTTGRTAGTGGCRCTCTCGCACHKTCCYTCCRYGAGACCGTTCG	TGCAGCRCAYGGGAGCTTYYTAGTCTTTGRTAGTGGCRCTCTCGCACHKTCCYTCCRYGAGACCGTTCG	TGCAGCRCAYGGGAGCTTYYTAGTCTTTGRTAGTGGCRCTCTCGCACHKTCCYTCCRYGAGACCGTTCG	TGCAGCACACGGGAGCTTTCTAGTCTTTGATAGTGGCGCTCTCGCACCGTCCCTCCGCGAGACCGTTCG	TGCAGCACATGGGAGCTTCCTAGTCTTTGATAGTGGCGCTCTCGCACCGTCCCTCCACGAGACCGTTCG	3062655|F|0-9:C>T-9:C>T	0.78079	0.21921	0.305724	C/T	Oryza glaberrima, Oryza barthii and Oryza longistaminata	Oryza spp. sativa and interspecifics
ARC-00277	12	19947970	T	C	Y (C or T)	19947996	Reverse	108	TCGGTGTGC TGCAGTGGCAGGGAGTGGTAAATWGCCTCCTCGRTTGATCTAA[Y]AAGTCAAATAAWAACCAAAATTTA AACTTTTTGAACTTGATTTTAAAGTTA	TGCAGTGGCAGGGAGTGGTAAATWGCCTCCTCGRTTGATCTAA[Y]AAGTCAAATAAWAACCAAAATTTAC	TGCAGTGGCAGGGAGTGGTAAATWGCCTCCTCGRTTGATCTAAYAAGTCAAATAAWAACCAAAATTTAC	TGCAGTGGCAGGGAGTGGTAAATAGCCTCCTCGGTTGATCTAATAAGTCAAATAATAACCAAAATTTAC	TGCAGTGGCAGGGAGTGGTAAATAGCCTCCTCGGTTGATCTAACAAGTCAAATAAAAACCAAAATTTAC	3452769|F|0-43:T>C-43:T>C	0.99234	0.00766	0.016085	T/C	Oryza longistaminata	Oryza glaberrima and Oryza barthii
ARC-00278	12	21566963	T	C	Y (C or T)	21566987	Forward	107	CACTATTTCAAATACACTTGAAAAGCC TGCAGATTTTGATCTRTTGTAYCC[Y]ATAGAATTTCTAAAYTCRATATCCATAAACAATTTCCYDRAACA TCGCATA	TGCAGATTTTGATCTRTTGTAYCC[Y]ATAGAATTTCTAAAYTCRATATCCATAAACAATTTCCYDRAACA	TGCAGATTTTGATCTRTTGTAYCCYATAGAATTTCTAAAYTCRATATCCATAAACAATTTCCYDRAACA	TGCAGATTTTGATCTATTGTACCCCATAGAATTTCTAAACTCAATATCCATAAACAATTTCCCGAAACA	TGCAGATTTTGATCTATTGTACCCCATAGAATTTCTAAACTCAATATCCATAAACAATTTCCTGGAACA	3442545|F|0-62:C>T-62:C>T	0.78079	0.21921	0.373041	C/T	Oryza glaberrima, Oryza barthii and Oryza longistaminata	Oryza spp. sativa and interspecifics
ARC-00279	12	23016351	C	T	Y (C or T)	23016399	Reverse	108	CGCGCCTCATGGAGGCGAGGAAGGTGGGGC TGCAGGTGGCGAGGGATGGCG[Y]RGACGGCTCCTTYGAYCGCCACGGCGTCGMYGCCGCGGTCCGGGCCG CCATT	TGCAGGTGGCGAGGGATGGCG[Y]RGACGGCTCCTTYGAYCGCCACGGCGTCGMYGCCGCGGTCCGGGCCG	TGCAGGTGGCGAGGGATGGCGYRGACGGCTCCTTYGAYCGCCACGGCGTCGMYGCCGCGGTCCGGGCCG	TGCAGGTGGCGAGGGATGGCGCAGACGGCTCCTTCGACCGCCACGGCGTCGACGCCGCGGTCCGGGCCG	TGCAGGTGGCGAGGGATGGCGTAGACGGCTCCTTCGACCGCCACGGCGTCGCCGCCGCGGTCCGGGCCG	5392780|F|0-21:C>T-21:C>T	0.82419	0.17581	0.193821	C/T	Oryza spp. Indica and Oryza spp. lowland	Oryza spp. Japonica and Oryza spp. upland
ARC-00280	12	24319070	G	A	R (A or G)	24319082	Forward	113	TAACCTCTTTGAAGATGGTGGACTGGATCTGGATCTGCCGC TGCAGCTCGGCC[R]TGTCCGTGGACTAGATCTGCATCRGCRCGGTCTAGGACAACGAGCCAATGCCAACA	TGCAGCTCGGCC[R]TGTCCGTGGACTAGATCTGCATCRGCRCGGTCTAGGACAACGAGCCAATGCCAACA	TGCAGCTCGGCCRTGTCCGTGGACTAGATCTGCATCRGCRCGGTCTAGGACAACGAGCCAATGCCAACA	TGCAGCTCGGCCGTGTCCGTGGACTAGATCTGCATCGGCGCGGTCTAGGACAACGAGCCAATGCCAACA	TGCAGCTCGGCCGTGTCCGTGGACTAGATCTGCATCAGCGCGGTCTAGGACAACGAGCCAATGCCAACA	3452697|F|0-36:G>A-36:G>A	0.82419	0.17581	0.371522	G/A	Oryza spp. Indica and Oryza spp. lowland	Oryza spp. Japonica and Oryza spp. upland
ARC-00281	12	25433207	A	G	R (A or G)	25433232	Forward	108	GATACTCATACTACTTGGACTGTGAC TGCAGYTTGKCTTCTTGTTGAAAAG[R]AAGGARAGGATTAGTTGCAGGATAGYAGGTGATCAACRATTAG CTTAAGCTC	TGCAGYTTGKCTTCTTGTTGAAAAG[R]AAGGARAGGATTAGTTGCAGGATAGYAGGTGATCAACRATTAG	TGCAGYTTGKCTTCTTGTTGAAAAGRAAGGARAGGATTAGTTGCAGGATAGYAGGTGATCAACRATTAG	TGCAGCTTGTCTTCTTGTTGAAAAGGAAGGAAAGGATTAGTTGCAGGATAGCAGGTGATCAACAATTAG	TGCAGCTTGTCTTCTTGTTGAAAAGAAAGGAAAGGATTAGTTGCAGGATAGTAGGTGATCAACAATTAG	3995884|F|0-25:G>A-25:G>A	0.78079	0.21921	0.331599	G/A	Oryza glaberrima, Oryza barthii and Oryza longistaminata	Oryza spp. sativa and interspecifics
ARC-00282	12	25901323	A	G	R (A or G)	25901355	Forward	108	ATATGTTATCACTTGCTGAC TGCAGAAATCAAGCCACCAAWTKTATAATVTG[R]CWATACAACYATACRARTKCAKGTTA ACAAACGAAAAGTGGTAAGAAACCA	TGCAGAAATCAAGCCACCAAWTKTATAATVTG[R]CWATACAACYATACRARTKCAKGTTACAGATCGGAA	TGCAGAAATCAAGCCACCAAWTKTATAATVTGRCWATACAACYATACRARTKCAKGTTACAGATCGGAA	TGCAGAAATCAAGCCACCAAATTTATAATGTGGCAATACAACCATACAAGTTCATGTTACAGATCGGAA	TGCAGAAATCAAGCCACCAAATTTATAATATGACAATACAACCATACAAATTCATGTTACAGATCGGAA	3439648|F|0-29:G>A-29:G>A	0.97336	0.02664	0.041748	G/A	Oryza longistaminata	Oryza glaberrima and Oryza barthii
ARC-00283	12	25901748	A	G	R (A or G)	25901758	Forward	115	TCAGACCTTAAATTGCTACTCTGATCAACAACTTTTCAACACC TGCAGAACTT[R]TGCTGGCARCCAGGTMTGAAGTTTTGAAATTHTCTCAGAKGCCGATCCCCTAAAACTA	TGCAGAACTT[R]TGCTGGCARCCAGGTMTGAAGTTTTGAAATTHTCTCAGAKGCCGATCCCCTAAAACTA	TGCAGAACTTRTGCTGGCARCCAGGTMTGAAGTTTTGAAATTHTCTCAGAKGCCGATCCCCTAAAACTA	TGCAGAACTTGTGCTGGCAACCAGGTATGAAGTTTTGAAATTCTCTCAGATGCCGATCCCCTAAAACTA	TGCAGAACTTATGCTGGCAACCAGGTATGAAGTTTTGAAATTATCTCAGATGCCGATCCCCTAAAACTA	3452425|F|0-10:G>A-10:G>A	0.9716	0.0284	0.058218	G/A	Oryza longistaminata	Oryza glaberrima and Oryza barthii
ARC-00284	12	26193983	C	G	S (G or C)	26194043	Forward	116	TGCAGATCGATCGAATAAGAAGCTRTACACTGTTCTGATGGCARAATCGTTCGAGCAGTR[S]ATCTTCAG TTAATAAGTTAATACAAAAAAAGATCAGTCTCTGAATTCTTGAT	TGCAGATCGATCGAATAAGAAGCTRTACACTGTTCTGATGGCARAATCGTTCGAGCAGTR[S]ATCTTCAG	TGCAGATCGATCGAATAAGAAGCTRTACACTGTTCTGATGGCARAATCGTTCGAGCAGTRSATCTTCAG	TGCAGATCGATCGAATAAGAAGCTGTACACTGTTCTGATGGCAAAATCGTTCGAGCAGTACATCTTCAG	TGCAGATCGATCGAATAAGAAGCTGTACACTGTTCTGATGGCAAAATCGTTCGAGCAGTGGATCTTCAG	3761325|F|0-60:C>G-60:C>G	0.99394	0.00606	0.014303	C/G	Oryza longistaminata	Oryza glaberrima and Oryza barthii
ARC-00285	12	26214037	G	A	R (A or G)	26214065	Reverse	109	TCCTTGCCTAAC TGCAGGCCTTGTTTAGTGGAGRAATWGTGGATCAATTCGTC[R]CCTGATAGYTGTAAAYCCTAAAACTCC TGTAGTGCGGAAAAATAAGAGAAA	TGCAGGCCTTGTTTAGTGGAGRAATWGTGGATCAATTCGTC[R]CCTGATAGYTGTAAAYCCTAAAACTCC	TGCAGGCCTTGTTTAGTGGAGRAATWGTGGATCAATTCGTCRCCTGATAGYTGTAAAYCCTAAAACTCC	TGCAGGCCTTGTTTAGTGGAGGAATTGTGGATCAATTCGTCGCCTGATAGTTGTAAATCCTAAAACTCC	TGCAGGCCTTGTTTAGTGGAGAAATAGTGGATCAATTCGTCGCCTGATAGCTGTAAATCCTAAAACTCC	9755403|F|0-21:G>A-21:G>A	0.78079	0.21921	0.272083	G/A	Oryza glaberrima, Oryza barthii and Oryza longistaminata	Oryza spp. sativa and interspecifics
ARC-00286	Unmapped	0	C	T		Unmapped		69	TGCAGCTGACTAYATATCTGTAGCTCACTRCTCTTCWCTYTTATTTTTTATCTCATTACAGATCGGAAG	TGCAGCTGACTAYATATCTGTAGCTCACTRCTCTTCWCTYTTATTTTTTATCTCATTACAGATCGGAAG	TGCAGCTGACTAYATATCTGTAGCTCACTRCTCTTCWCTYTTATTTTTTATCTCATTACAGATCGGAAG	TGCAGCTGACTATATATCTGTAGCTCACTACTCTTCTCTTTTATTTTTTATCTCATTACAGATCGGAAG	TGCAGCTGACTACATATCTGTAGCTCACTGCTCTTCACTCTTATTTTTTATCTCATTACAGATCGGAAG	12387716|F|0-12:T>C-12:T>C	0.78079	0.21921	0.397769	T/C	Oryza glaberrima, Oryza barthii and Oryza longistaminata	Oryza spp. sativa and interspecifics
ARC-00287	Unmapped	0	A	G		Unmapped		69	TGCAGCAGAAGACGACCGTCGTAGAYGACRMCRCCGTAGACAACCGCCACCGYCGCCTYCTCGTGGTGT	TGCAGCAGAAGACGACCGTCGTAGAYGACRMCRCCGTAGACAACCGCCACCGYCGCCTYCTCGTGGTGT	TGCAGCAGAAGACGACCGTCGTAGAYGACRMCRCCGTAGACAACCGCCACCGYCGCCTYCTCGTGGTGT	TGCAGCAGAAGACGACCGTCGTAGACGACGACGCCGTAGACAACCGCCACCGCCGCCTCCTCGTGGTGT	TGCAGCAGAAGACGACCGTCGTAGACGACACCGCCGTAGACAACCGCCACCGCCGCCTCCTCGTGGTGT	12387939|F|0-29:G>A-29:G>A	0.82387	0.17613	0.230352	G/A	Oryza spp. Indica and Oryza spp. lowland	Oryza spp. Japonica and Oryza spp. upland
ARC-00288	Unmapped	0	C	T		Unmapped		69	TGCAGCAYAGACTCYAAGACRCAACGTGTGTATGATAGGTGGGAYCAGKTATTACAGATCGGAAGAGCG	TGCAGCAYAGACTCYAAGACRCAACGTGTGTATGATAGGTGGGAYCAGKTATTACAGATCGGAAGAGCG	TGCAGCAYAGACTCYAAGACRCAACGTGTGTATGATAGGTGGGAYCAGKTATTACAGATCGGAAGAGCG	TGCAGCACAGACTCTAAGACGCAACGTGTGTATGATAGGTGGGACCAGGTATTACAGATCGGAAGAGCG	TGCAGCACAGACTCCAAGACGCAACGTGTGTATGATAGGTGGGACCAGGTATTACAGATCGGAAGAGCG	12388038|F|0-14:T>C-14:T>C	0.78111	0.21889	0.341847	T/C	Oryza glaberrima, Oryza barthii and Oryza longistaminata	Oryza spp. sativa and interspecifics
ARC-00289	Unmapped	0	G	A		Unmapped		69	TGCAGAAGAACGAKCARAGSATGGGAGAARRGGRGAGGAAGAAGAAAGAGRAGAATRAYARRTGGGRTC	TGCAGAAGAACGAKCARAGSATGGGAGAARRGGRGAGGAAGAAGAAAGAGRAGAATRAYARRTGGGRTC	TGCAGAAGAACGAKCARAGSATGGGAGAARRGGRGAGGAAGAAGAAAGAGRAGAATRAYARRTGGGRTC	TGCAGAAGAACGAGCAGAGGATGGGAGAAGGGGGGAGGAAGAAGAAAGAGAAGAATGACAGGTGGGGTC	TGCAGAAGAACGAGCAGAGGATGGGAGAAAGGGGGAGGAAGAAGAAAGAGAAGAATGACAGATGGGGTC	12388226|F|0-61:G>A-61:G>A	0.82371	0.17629	0.184997	G/A	Oryza spp. Indica and Oryza spp. lowland	Oryza spp. Japonica and Oryza spp. upland
ARC-00290	Unmapped	0	G	A		Unmapped		69	TGCAGCAAAGCGYRRGGTATCACCTAGTATATACCATGRYRGAACCATAAATYATCAAATTCTAAGGGT	TGCAGCAAAGCGYRRGGTATCACCTAGTATATACCATGRYRGAACCATAAATYATCAAATTCTAAGGGT	TGCAGCAAAGCGYRRGGTATCACCTAGTATATACCATGRYRGAACCATAAATYATCAAATTCTAAGGGT	TGCAGCAAAGCGTGGGGTATCACCTAGTATATACCATGACGGAACCATAAATTATCAAATTCTAAGGGT	TGCAGCAAAGCGCGAGGTATCACCTAGTATATACCATGGCGGAACCATAAATTATCAAATTCTAAGGGT	19322402|F|0-14:G>A-14:G>A	0.78127	0.21873	0.267948	G/A	Oryza glaberrima, Oryza barthii and Oryza longistaminata	Oryza spp. sativa and interspecifics
ARC-00291	Unmapped	0	A	G		Unmapped		69	TGCAGTATATTACTKYRATACCAARTTDTCATTTACAGATCGGAAGAGCGGTTCAGCAGGAATGCCGAG	TGCAGTATATTACTKYRATACCAARTTDTCATTTACAGATCGGAAGAGCGGTTCAGCAGGAATGCCGAG	TGCAGTATATTACTKYRATACCAARTTDTCATTTACAGATCGGAAGAGCGGTTCAGCAGGAATGCCGAG	TGCAGTATATTACTTCAATACCAAATTTTCATTTACAGATCGGAAGAGCGGTTCAGCAGGAATGCCGAG	TGCAGTATATTACTTCAATACCAAATTGTCATTTACAGATCGGAAGAGCGGTTCAGCAGGAATGCCGAG	19322746|F|0-27:T>G-27:T>G	0.91209	0.08791	0.248252	T/G	Oryza longistaminata	Oryza glaberrima and Oryza barthii
ARC-00292	Unmapped	0	C	T		Unmapped		69	TGCAGGTACAYRKAWTGTAGGATAAAATMCCAGTGYAGRTYDMTCTTTTMCAGATCGGAAGAGCGGTTC	TGCAGGTACAYRKAWTGTAGGATAAAATMCCAGTGYAGRTYDMTCTTTTMCAGATCGGAAGAGCGGTTC	TGCAGGTACAYRKAWTGTAGGATAAAATMCCAGTGYAGRTYDMTCTTTTMCAGATCGGAAGAGCGGTTC	TGCAGGTACACAGAATGTAGGATAAAATCCCAGTGTAGGTCGATCTTTTACAGATCGGAAGAGCGGTTC	TGCAGGTACATGGAATGTAGGATAAAATACCAGTGTAGGTCGATCTTTTACAGATCGGAAGAGCGGTTC	3437130|F|0-10:C>T-10:C>T	0.918	0.082	0.182416	C/T	Oryza longistaminata	Oryza glaberrima and Oryza barthii
ARC-00293	Unmapped	0	A	T		Unmapped		69	TGCAGAWGTCCAASCATAGGTAAGGGCATTCTSAATGCTCCACCTTGGMTGGTTTCATAGAACTAARGT	TGCAGAWGTCCAASCATAGGTAAGGGCATTCTSAATGCTCCACCTTGGMTGGTTTCATAGAACTAARGT	TGCAGAWGTCCAASCATAGGTAAGGGCATTCTSAATGCTCCACCTTGGMTGGTTTCATAGAACTAARGT	TGCAGAAGTCCAAGCATAGGTAAGGGCATTCTGAATGCTCCACCTTGGCTGGTTTCATAGAACTAAGGT	TGCAGATGTCCAAGCATAGGTAAGGGCATTCTCAATGCTCCACCTTGGATGGTTTCATAGAACTAAAGT	3438993|F|0-6:A>T-6:A>T	0.94959	0.05041	0.137047	A/T	Oryza longistaminata	Oryza glaberrima and Oryza barthii
ARC-00294	4	12423168	G	A		No SNP	Reverse	69	TGCAGCACATCAGCATGAAAATGGGCAACAGCTAATTAGYAAAAAAAGAGACCATGAGCAGCAGAARWK	TGCAGCACATCAGCATGAAAATGGGCAACAGCTAATTAGYAAAAAAAGAGACCATGAGCAGCAGAARWK	TGCAGCACATCAGCATGAAAATGGGCAACAGCTAATTAGYAAAAAAAGAGACCATGAGCAGCAGAARWK	TGCAGCACATCAGCATGAAAATGGGCAACAGCTAATTAGCAAAAAAAGAGACCATGAGCAGCAGAAATG	TGCAGCACATCAGCATGAAAATGGGCAACAGCTAATTAGCAAAAAAAGAGACCATGAGCAGCAGAAGAT	3441960|F|0-66:A>G-66:A>G	0.82451	0.17549	0.207081	A/G	Oryza spp. Indica and Oryza spp. lowland	Oryza spp. Japonica and Oryza spp. upland
ARC-00295	Unmapped	0	T	A		Unmapped		69	TGCAGGCACCATTCTCTCCTATATCTACAGCKAATCATTATTYATTRCTTGCATTTTCCTAWGGTGTWM	TGCAGGCACCATTCTCTCCTATATCTACAGCKAATCATTATTYATTRCTTGCATTTTCCTAWGGTGTWM	TGCAGGCACCATTCTCTCCTATATCTACAGCKAATCATTATTYATTRCTTGCATTTTCCTAWGGTGTWM	TGCAGGCACCATTCTCTCCTATATCTACAGCTAATCATTATTTATTGCTTGCATTTTCCTATGGTGTTC	TGCAGGCACCATTCTCTCCTATATCTACAGCTAATCATTATTTATTGCTTGCATTTTCCTATGGTGTAA	3445549|F|0-67:T>A-67:T>A	0.99298	0.00702	0.01368	T/A	Oryza longistaminata	Oryza glaberrima and Oryza barthii
ARC-00296	Unmapped	0	G	A		Unmapped		69	TGCAGAGGCGCTCGTTRTYGGGKAGTCATTATTTTTGGTAGATTTGCTGGAATTTTTAGCTATTTAGTT	TGCAGAGGCGCTCGTTRTYGGGKAGTCATTATTTTTGGTAGATTTGCTGGAATTTTTAGCTATTTAGTT	TGCAGAGGCGCTCGTTRTYGGGKAGTCATTATTTTTGGTAGATTTGCTGGAATTTTTAGCTATTTAGTT	TGCAGAGGCGCTCGTTATCGGGGAGTCATTATTTTTGGTAGATTTGCTGGAATTTTTAGCTATTTAGTT	TGCAGAGGCGCTCGTTGTTGGGGAGTCATTATTTTTGGTAGATTTGCTGGAATTTTTAGCTATTTAGTT	3446118|F|0-16:A>G-16:A>G	0.78079	0.21921	0.334299	A/G	Oryza glaberrima, Oryza barthii and Oryza longistaminata	Oryza spp. sativa and interspecifics
ARC-00297	2	11534404	C	T		No SNP	Reverse	69	TGCAGCGCTGCATCACCRMTACYGYTGCTACTWGCTYTWGTYGGTTGGGCCAACCAGCTGCTSCTTTWS	TGCAGCGCTGCATCACCRMTACYGYTGCTACTWGCTYTWGTYGGTTGGGCCAACCAGCTGCTSCTTTWS	TGCAGCGCTGCATCACCRMTACYGYTGCTACTWGCTYTWGTYGGTTGGGCCAACCAGCTGCTSCTTTWS	TGCAGCGCTGCATCACCACTACCGTTGCTACTTGCTCTTGTTGGTTGGGCCAACCAGCTGCTGCTTTTG	TGCAGCGCTGCATCACCACTACCGCTGCTACTTGCTTTTGTTGGTTGGGCCAACCAGCTGCTGCTTTTG	3446916|F|0-24:T>C-24:T>C	0.78079	0.21921	0.338742	T/C	Oryza glaberrima, Oryza barthii and Oryza longistaminata	Oryza spp. sativa and interspecifics
ARC-00298	1	29230270	A	G	R (A or G)	29230324	Reverse	112	CTTGCCGTCCCCGGCCATCCTCCCCGCAGTCCCCTCCTCT TGCAGCCGCACCC[R]TMGTCCCGCCCGCCGCCGYCACCACGGAAGAGGAAMGAAAAGAGAGAGASAAGGG	TGCAGCCGCACCC[R]TMGTCCCGCCCGCCGCCGYCACCACGGAAGAGGAAMGAAAAGAGAGAGASAAGGG	TGCAGCCGCACCCRTMGTCCCGCCCGCCGCCGYCACCACGGAAGAGGAAMGAAAAGAGAGAGASAAGGG	TGCAGCCGCACCCGTAGTCCCGCCCGCCGCCGTCACCACGGAAGAGGAAAGAAAAGAGAGAGACAAGGG	TGCAGCCGCACCCATCGTCCCGCCCGCCGCCGCCACCACGGAAGAGGAACGAAAAGAGAGAGACAAGGG	3448098|F|0-13:G>A-13:G>A	0.82419	0.17581	0.241316	G/A	Oryza spp. Indica and Oryza spp. lowland	Oryza spp. Japonica and Oryza spp. upland
ARC-00299	4	28039108	G	T		No SNP	Forward	69	TGCAGCCTCGTTACGCCAGACTACTACCAGTACCAGATTGTKGATTCCGTAATTTTCTTTCACGGTTTW	TGCAGCCTCGTTACGCCAGACTACTACCAGTACCAGATTGTKGATTCCGTAATTTTCTTTCACGGTTTW	TGCAGCCTCGTTACGCCAGACTACTACCAGTACCAGATTGTKGATTCCGTAATTTTCTTTCACGGTTTW	TGCAGCCTCGTTACGCCAGACTACTACCAGTACCAGATTGTTGATTCCGTAATTTTCTTTCACGGTTTT	TGCAGCCTCGTTACGCCAGACTACTACCAGTACCAGATTGTGGATTCCGTAATTTTCTTTCACGGTTTT	3448129|F|0-41:T>G-41:T>G	0.78079	0.21921	0.263697	T/G	Oryza glaberrima, Oryza barthii and Oryza longistaminata	Oryza spp. sativa and interspecifics
ARC-00300	12	15104216	C	T		No SNP	Forward	69	TGCAGCTTYTTCYCTRCTCCAYYACYRYGRYATCGAASDTCRTYGWTYCTYCTTCCCYYXGTAMYTMCH	TGCAGCTTYTTCYCTRCTCCAYYACYRYGRYATCGAASDTCRTYGWTYCTYCTTCCCYYXGTAMYTMCH	TGCAGCTTYTTCYCTRCTCCAYYACYRYGRYATCGAASDTCRTYGWTYCTYCTTCCCYYXGTAMYTMCH	TGCAGCTTCTTCTCTGCTCCACCACCGCGGCATCGAACTTCGTTGATCCTCCTTCCCTCGGTAATTCCT	TGCAGCTTCTTCCCTGCTCCACCACCGCGACATCGAACGTCGTCGTTCCTCCTTCCCTTCGTAATTCCT	3751730|F|0-12:T>C-12:T>C	0.77872	0.22128	0.288285	T/C	Oryza longistaminata	Oryza glaberrima and Oryza barthii
ARC-00301	12	15104216	A	G		No SNP	Same as ARC-00300 and ARC-00302	69	TGCAGCTTYTTCYCTRCTCCAYYACYRYGRYATCGAASDTCRTYGWTYCTYCTTCCCYYXGTAMYTMCH	TGCAGCTTYTTCYCTRCTCCAYYACYRYGRYATCGAASDTCRTYGWTYCTYCTTCCCYYXGTAMYTMCH	TGCAGCTTYTTCYCTRCTCCAYYACYRYGRYATCGAASDTCRTYGWTYCTYCTTCCCYYXGTAMYTMCH	TGCAGCTTCTTCTCTGCTCCACCACCGCGGCATCGAACTTCGTTGATCCTCCTTCCCTCGGTAATTCCT	TGCAGCTTCTTCCCTGCTCCACCACCGTGACATCGAACTTCGTCGTTCCTCCTTCCCTCGGTAATTCCT	3751730|F|0-27:C>T-27:C>T	0.77569	0.22431	0.239505	C/T	Oryza longistaminata	Oryza glaberrima and Oryza barthii
ARC-00302	12	15104216	C	T		No SNP	Same as ARC-00300 and ARC-00301	69	TGCAGCTTYTTCYCTRCTCCAYYACYRYGRYATCGAASDTCRTYGWTYCTYCTTCCCYYXGTAMYTMCH	TGCAGCTTYTTCYCTRCTCCAYYACYRYGRYATCGAASDTCRTYGWTYCTYCTTCCCYYXGTAMYTMCH	TGCAGCTTYTTCYCTRCTCCAYYACYRYGRYATCGAASDTCRTYGWTYCTYCTTCCCYYXGTAMYTMCH	TGCAGCTTCTTCTCTGCTCCACCACCGCGGCATCGAACTTCGTTGATCCTCCTTCCCTCGGTAATTCCT	TGCAGCTTCTTCCCTGCTCCACCACCGCGACATCGAACTTCGTCGTTCCTCCTTCCCTCGGTAACTCCT	3751730|F|0-64:T>C-64:T>C	0.77537	0.22463	0.329454	T/C	Oryza longistaminata	Oryza glaberrima and Oryza barthii
ARC-00303	5	15954764	A	G	R (A or G)	15954821	Reverse	112	GTACTTTGGCAATCAAAGCAGTCGGCCGGGCCAAAACATC TGCAGYCAACC[R]GCAACCGCACACCAYGCYTGTTCCGATGAYAGGGGTTCCAGCATGYCGTGTATACTC	TGCAGYCAACC[R]GCAACCGCACACCAYGCYTGTTCCGATGAYAGGGGTTCCAGCATGYCGTGTATACTC	TGCAGYCAACCRGCAACCGCACACCAYGCYTGTTCCGATGAYAGGGGTTCCAGCATGYCGTGTATACTC	TGCAGCCAACCGGCAACCGCACACCACGCTTGTTCCGATGACAGGGGTTCCAGCATGTCGTGTATACTC	TGCAGCCAACCAGCAACCGCACACCACGCCTGTTCCGATGACAGGGGTTCCAGCATGCCGTGTATACTC	3996651|F|0-11:G>A-11:G>A	0.78079	0.21921	0.315056	G/A	Oryza glaberrima, Oryza barthii and Oryza longistaminata	Oryza spp. sativa and interspecifics
ARC-00304	Unmapped	0	G	A		Unmapped		69	TGCAGTTGSRSYCGTGGATRYTATSKCGTSGATTACAGATCGGAAGAGCGGTTCAGCAGGAATGCCGAG	TGCAGTTGSRSYCGTGGATRYTATSKCGTSGATTACAGATCGGAAGAGCGGTTCAGCAGGAATGCCGAG	TGCAGTTGSRSYCGTGGATRYTATSKCGTSGATTACAGATCGGAAGAGCGGTTCAGCAGGAATGCCGAG	TGCAGTTGGGCTCGTGGATGTTATCGCGTGGATTACAGATCGGAAGAGCGGTTCAGCAGGAATGCCGAG	TGCAGTTGGACTCGTGGATGTTATCTCGTGGATTACAGATCGGAAGAGCGGTTCAGCAGGAATGCCGAG	4388897|F|0-9:G>A-9:G>A	0.96953	0.03047	0.057733	G/A	Oryza longistaminata	Oryza glaberrima and Oryza barthii
ARC-00305	Unmapped	0	G	A		Unmapped		69	TGCAGTATCTGAACCRTCTTTCAAGTTTACAGATCGGAAGAGCGGTTCAGCAGGAATGCCGAGACCGAT	TGCAGTATCTGAACCRTCTTTCAAGTTTACAGATCGGAAGAGCGGTTCAGCAGGAATGCCGAGACCGAT	TGCAGTATCTGAACCRTCTTTCAAGTTTACAGATCGGAAGAGCGGTTCAGCAGGAATGCCGAGACCGAT	TGCAGTATCTGAACCATCTTTCAAGTTTACAGATCGGAAGAGCGGTTCAGCAGGAATGCCGAGACCGAT	TGCAGTATCTGAACCGTCTTTCAAGTTTACAGATCGGAAGAGCGGTTCAGCAGGAATGCCGAGACCGAT	5144080|F|0-15:A>G-15:A>G	0.91879	0.08121	0.167862	A/G	Oryza longistaminata	Oryza glaberrima and Oryza barthii
ARC-00306	7	17534806	A	G	R (A or G)	17534819	Forward	116	TGCAAACCGCGCCAAGAAACAAACTTGCGCGACGCAGTCGAATC TGCAGGAGGAGAS[R]AACGGATTGGAACCAAGAAAARAGRGGGGAKACGAYGCAGCAGCAAAGATSAAAK	TGCAGGAGGAGAS[R]AACGGATTGGAACCAAGAAAARAGRGGGGAKACGAYGCAGCAGCAAAGATSAAAK	TGCAGGAGGAGASRAACGGATTGGAACCAAGAAAARAGRGGGGAKACGAYGCAGCAGCAAAGATSAAAK	TGCAGGAGGAGACAAACGGATTGGAACCAAGAAAAAAGAGGGGATACGACGCAGCAGCAAAGATCAAAG	TGCAGGAGGAGAGAAACGGATTGGAACCAAGAAAAGAGAGGGGAGACGATGCAGCAGCAAAGATCAAAG	5376024|F|0-12:C>G-12:C>G	0.77664	0.22336	0.20527	C/G	Oryza longistaminata	Oryza glaberrima and Oryza barthii
ARC-00307	3	12928275	C	T		No SNP	Forward	69	TGCAGACAAGTATGAGTCTAAGCAYGATGTTYTACTCCTCATGTTTGTTGATTGGMAAYTTTTTTTTWH	TGCAGACAAGTATGAGTCTAAGCAYGATGTTYTACTCCTCATGTTTGTTGATTGGMAAYTTTTTTTTWH	TGCAGACAAGTATGAGTCTAAGCAYGATGTTYTACTCCTCATGTTTGTTGATTGGMAAYTTTTTTTTWH	TGCAGACAAGTATGAGTCTAAGCACGATGTTTTACTCCTCATGTTTGTTGATTGGAAACTTTTTTTTTT	TGCAGACAAGTATGAGTCTAAGCATGATGTTTTACTCCTCATGTTTGTTGATTGGCAACTTTTTTTTTT	5386470|F|0-24:C>T-24:C>T	0.99426	0.00574	0.012881	C/T	Oryza longistaminata	Oryza glaberrima and Oryza barthii
ARC-00308	Unmapped	0	T	C		Unmapped		69	TGCAGYHGYTKYDHTRTACARCYRYWVTTACAGATCGGAAGAGCGGTTCAGCAGGAATGCCGAGACCGA	TGCAGYHGYTKYDHTRTACARCYRYWVTTACAGATCGGAAGAGCGGTTCAGCAGGAATGCCGAGACCGA	TGCAGYHGYTKYDHTRTACARCYRYWVTTACAGATCGGAAGAGCGGTTCAGCAGGAATGCCGAGACCGA	TGCAGCTGTTGCGCTGTACAACCGTAGTTACAGATCGGAAGAGCGGTTCAGCAGGAATGCCGAGACCGA	TGCAGCTGCTGTGCTGTACAGCCGCAGTTACAGATCGGAAGAGCGGTTCAGCAGGAATGCCGAGACCGA	5388093|F|0-8:T>C-8:T>C	0.81749	0.18251	0.174995	T/C	Oryza longistaminata	Oryza glaberrima and Oryza barthii
ARC-00309	Unmapped	0	T	G		Unmapped		69	TGCAGYTGCGGCTGTAGCTGTGGCTGCTCYTGCTCTTTCTCTCCCCCTCTCTCTSTKTTTTTTTKKDDX	TGCAGYTGCGGCTGTAGCTGTGGCTGCTCYTGCTCTTTCTCTCCCCCTCTCTCTSTKTTTTTTTKKDDX	TGCAGYTGCGGCTGTAGCTGTGGCTGCTCYTGCTCTTTCTCTCCCCCTCTCTCTSTKTTTTTTTKKDDX	TGCAGCTGCGGCTGTAGCTGTGGCTGCTCCTGCTCTTTCTCTCCCCCTCTCTCTCTTTTTTTTTGGAAT	TGCAGCTGCGGCTGTAGCTGTGGCTGCTCCTGCTCTTTCTCTCCCCCTCTCTCTCTGTTTTTTTTTTTT	5389535|F|0-56:T>G-56:T>G	0.78079	0.21921	0.389987	T/G	Oryza glaberrima, Oryza barthii and Oryza longistaminata	Oryza spp. sativa and interspecifics
ARC-00310	Unmapped	0	G	A		Unmapped		69	TGCAGYWRYDGGKYYCWGCMTTACAGATCGGAAGAGCGGTTCAGCAGGAATGCCGAGACCGATCTCGTA	TGCAGYWRYDGGKYYCWGCMTTACAGATCGGAAGAGCGGTTCAGCAGGAATGCCGAGACCGATCTCGTA	TGCAGYWRYDGGKYYCWGCMTTACAGATCGGAAGAGCGGTTCAGCAGGAATGCCGAGACCGATCTCGTA	TGCAGCTACAGGTCTCAGCATTACAGATCGGAAGAGCGGTTCAGCAGGAATGCCGAGACCGATCTCGTA	TGCAGCTATGGGTCTCAGCATTACAGATCGGAAGAGCGGTTCAGCAGGAATGCCGAGACCGATCTCGTA	5389809|F|0-9:A>G-9:A>G	0.78079	0.21921	0.335063	A/G	Oryza glaberrima, Oryza barthii and Oryza longistaminata	Oryza spp. sativa and interspecifics
ARC-00311	5	20388763	T	C	Y (C or T)	20388815	Forward	108	TGCAGTKTGGATAGCAAACAGAGARGCACCAATCTCYAATCYAGATGAGTCC[Y]ARCTTRCCATCTCWCA AGATGGCACATTGGTCCTGCTTAACCAGTCTAGATC	TGCAGTKTGGATAGCAAACAGAGARGCACCAATCTCYAATCYAGATGAGTCC[Y]ARCTTRCCATCTCWCA	TGCAGTKTGGATAGCAAACAGAGARGCACCAATCTCYAATCYAGATGAGTCCYARCTTRCCATCTCWCA	TGCAGTGTGGATAGCAAACAGAGAGGCACCAATCTCCAATCCAGATGAGTCCTAGCTTGCCATCTCACA	TGCAGTGTGGATAGCAAACAGAGAGGCACCAATCTCTAATCCAGATGAGTCCCAGCTTGCCATCTCACA	5392861|F|0-36:C>T-36:C>T	0.78079	0.21921	0.374457	C/T	Oryza glaberrima, Oryza barthii and Oryza longistaminata	Oryza spp. sativa and interspecifics
ARC-00312	12	21323699	A	C	M (A or C)	21323747	Reverse	109	TTACCGGCATCAGCAGCTGCCACTAGAGCCGC TGCAGTGGCTGCTGAACCA[M]CTCGCGGCCCGTTCTTYGTAWCTTCATCGCCAGCTACTGCRCTRCCATC GTTC	TGCAGTGGCTGCTGAACCA[M]CTCGCGGCCCGTTCTTYGTAWCTTCATCGCCAGCTACTGCRCTRCCATC	TGCAGTGGCTGCTGAACCAMCTCGCGGCCCGTTCTTYGTAWCTTCATCGCCAGCTACTGCRCTRCCATC	TGCAGTGGCTGCTGAACCAACTCGCGGCCCGTTCTTTGTATCTTCATCGCCAGCTACTGCGCTACCATC	TGCAGTGGCTGCTGAACCACCTCGCGGCCCGTTCTTCGTATCTTCATCGCCAGCTACTGCGCTGCCATC	5394249|F|0-19:A>C-19:A>C	0.78079	0.21921	0.37811	A/C	Oryza glaberrima, Oryza barthii and Oryza longistaminata	Oryza spp. sativa and interspecifics
ARC-00313	Unmapped	0	A	G		Unmapped		69	TGCAGCAGCRTGAGYTTCAAAATAATATRTGYATDAGTGATGAGCTAAGTAAYAATGTACTCYYTCTVT	TGCAGCAGCRTGAGYTTCAAAATAATATRTGYATDAGTGATGAGCTAAGTAAYAATGTACTCYYTCTVT	TGCAGCAGCRTGAGYTTCAAAATAATATRTGYATDAGTGATGAGCTAAGTAAYAATGTACTCYYTCTVT	TGCAGCAGCATGAGCTTCAAAATAATATGTGTATGAGTGATGAGCTAAGTAACAATGTACTCCCTCTGT	TGCAGCAGCGTGAGCTTCAAAATAATATGTGTATGAGTGATGAGCTAAGTAACAATGTACTCTCTCTGT	5396218|F|0-9:A>G-9:A>G	0.78079	0.21921	0.258375	A/G	Oryza glaberrima, Oryza barthii and Oryza longistaminata	Oryza spp. sativa and interspecifics
ARC-00314	2	1737245	C	T	Y (C or T)	1737289	Reverse	108	TCCTTCATCCGCGACGTCGGCCTCAGGC TGCAGCTGTAAGATCGMTCTTCTT[Y]CTTCCTTTSCATCTGGTTKTSGAATTCKATCCATTCTCGCACGC GGCGTGC	TGCAGCTGTAAGATCGMTCTTCTT[Y]CTTCCTTTSCATCTGGTTKTSGAATTCKATCCATTCTCGCACGC	TGCAGCTGTAAGATCGMTCTTCTTYCTTCCTTTSCATCTGGTTKTSGAATTCKATCCATTCTCGCACGC	TGCAGCTGTAAGATCGATCTTCTTCCTTCCTTTCCATCTGGTTGTGGAATTCGATCCATTCTCGCACGC	TGCAGCTGTAAGATCGATCTTCTTTCTTCCTTTCCATCTGGTTGTCGAATTCGATCCATTCTCGCACGC	5402281|F|0-24:C>T-24:C>T	0.77537	0.22463	0.347185	C/T	Oryza longistaminata	Oryza glaberrima and Oryza barthii
ARC-00315	Unmapped	0	A	C		Unmapped		69	TGCAGCTAACATMYTAGGKGACACTCATGTTACAGATCGGAAGAGCGGTTCAGCAGGAATGCCGAGACC	TGCAGCTAACATMYTAGGKGACACTCATGTTACAGATCGGAAGAGCGGTTCAGCAGGAATGCCGAGACC	TGCAGCTAACATMYTAGGKGACACTCATGTTACAGATCGGAAGAGCGGTTCAGCAGGAATGCCGAGACC	TGCAGCTAACATACTAGGTGACACTCATGTTACAGATCGGAAGAGCGGTTCAGCAGGAATGCCGAGACC	TGCAGCTAACATCCTAGGGGACACTCATGTTACAGATCGGAAGAGCGGTTCAGCAGGAATGCCGAGACC	5402754|F|0-12:A>C-12:A>C	0.99394	0.00606	0.015906	A/C	Oryza longistaminata	Oryza glaberrima and Oryza barthii
ARC-00316	Unmapped	0	T	C		Unmapped		69	TGCAGBAGYAGTGCAGCTGCACACAAAATTACAGATCGGAAGAGCGGTTCAGCAGGAATGCCGAGACCG	TGCAGBAGYAGTGCAGCTGCACACAAAATTACAGATCGGAAGAGCGGTTCAGCAGGAATGCCGAGACCG	TGCAGBAGYAGTGCAGCTGCACACAAAATTACAGATCGGAAGAGCGGTTCAGCAGGAATGCCGAGACCG	TGCAGCAGCAGTGCAGCTGCACACAAAATTACAGATCGGAAGAGCGGTTCAGCAGGAATGCCGAGACCG	TGCAGTAGTAGTGCAGCTGCACACAAAATTACAGATCGGAAGAGCGGTTCAGCAGGAATGCCGAGACCG	5404738|F|0-8:C>T-8:C>T	0.98484	0.01516	0.028785	C/T	Oryza longistaminata	Oryza glaberrima and Oryza barthii
ARC-00317	Unmapped	0	C	A		Unmapped		69	TGCAGGSGAGKARAWTMCYGMCGTTTGATTACAGATCGGAAGAGCGGTTCAGCAGGAATGCCGAGACCG	TGCAGGSGAGKARAWTMCYGMCGTTTGATTACAGATCGGAAGAGCGGTTCAGCAGGAATGCCGAGACCG	TGCAGGSGAGKARAWTMCYGMCGTTTGATTACAGATCGGAAGAGCGGTTCAGCAGGAATGCCGAGACCG	TGCAGGCGAGGAAAATACCGACGTTTGATTACAGATCGGAAGAGCGGTTCAGCAGGAATGCCGAGACCG	TGCAGGCGAGGAAAATCCCGCCGTTTGATTACAGATCGGAAGAGCGGTTCAGCAGGAATGCCGAGACCG	5405089|F|0-16:A>C-16:A>C	0.97144	0.02856	0.045765	A/C	Oryza longistaminata	Oryza glaberrima and Oryza barthii
ARC-00318	10	6209776	C	T		No SNP	Forward	69	TGCAGWAGAATAATTAYGCTAARYAKTTWGTGYTTTCAGTACTTCRATTAYAGCYCATTGTAAATAMMH	TGCAGWAGAATAATTAYGCTAARYAKTTWGTGYTTTCAGTACTTCRATTAYAGCYCATTGTAAATAMMH	TGCAGWAGAATAATTAYGCTAARYAKTTWGTGYTTTCAGTACTTCRATTAYAGCYCATTGTAAATAMMH	TGCAGAAGAATAATTATGCTAAACATTTAGTGTTTTCAGTACTTCGATTACAGCCCATTGTAAATAAAC	TGCAGAAGAATAATTACGCTAAACATTTAGTGTTTTCAGTACTTCAATTATAGCTCATTGTAAATAAAC	5405915|F|0-16:T>C-16:T>C	0.9941	0.0059	0.010098	T/C	Oryza longistaminata	Oryza glaberrima and Oryza barthii
ARC-00319	1	39137181	C	G		No SNP	Reverse	69	TGCAGAATAAACRGGRGABWTGRAGTCTAMCTMRAGAAGAAGSAGBGKGTTACAGATCGGAAGAGCGGT	TGCAGAATAAACRGGRGABWTGRAGTCTAMCTMRAGAAGAAGSAGBGKGTTACAGATCGGAAGAGCGGT	TGCAGAATAAACRGGRGABWTGRAGTCTAMCTMRAGAAGAAGSAGBGKGTTACAGATCGGAAGAGCGGT	TGCAGAATAAACGGGAGAGTTGAAGTCTACCTCGAGAAGAAGCAGCGTGTTACAGATCGGAAGAGCGGT	TGCAGAATAAACGGGAGACTTGAAGTCTACCTCGAGAAGAAGCAGTGGGTTACAGATCGGAAGAGCGGT	5406809|F|0-18:G>C-18:G>C	0.99266	0.00734	0.013045	G/C	Oryza longistaminata	Oryza glaberrima and Oryza barthii
ARC-00320	Unmapped	0	A	G		Unmapped		69	TGCAGAATGAMAACATGTACTCAAAGAGCGAAGTAASTATATTCTGTTCBACATTGCAAAAAAAADRRR	TGCAGAATGAMAACATGTACTCAAAGAGCGAAGTAASTATATTCTGTTCBACATTGCAAAAAAAADRRR	TGCAGAATGAMAACATGTACTCAAAGAGCGAAGTAASTATATTCTGTTCBACATTGCAAAAAAAADRRR	TGCAGAATGAAAACATGTACTCAAAGAGCGAAGTAAGTATATTCTGTTCTACATTGCAAAAAAAAAAAG	TGCAGAATGACAACATGTACTCAAAGAGCGAAGTAACTATATTCTGTTCTACATTGCAAAAAAAAGGAG	5407662|F|0-65:A>G-65:A>G	0.78111	0.21889	0.376689	A/G	Oryza glaberrima, Oryza barthii and Oryza longistaminata	Oryza spp. sativa and interspecifics
ARC-00321	Unmapped	0	G	A		Unmapped		69	TGCAGSTTMTTAYYYRGTAWTCRATTTCWMCATAAATATTACAGATCGGAAGAGCGGTTCAGCAGGAAT	TGCAGSTTMTTAYYYRGTAWTCRATTTCWMCATAAATATTACAGATCGGAAGAGCGGTTCAGCAGGAAT	TGCAGSTTMTTAYYYRGTAWTCRATTTCWMCATAAATATTACAGATCGGAAGAGCGGTTCAGCAGGAAT	TGCAGGTTATTATCTAGTAATCGATTTCTACATAAATATTACAGATCGGAAGAGCGGTTCAGCAGGAAT	TGCAGCTTCTTACCCGGTAATCGATTTCAACATAAATATTACAGATCGGAAGAGCGGTTCAGCAGGAAT	5409284|F|0-15:A>G-15:A>G	0.98612	0.01388	0.030159	A/G	Oryza longistaminata	Oryza glaberrima and Oryza barthii
ARC-00322	Unmapped	0	T	G		Unmapped		69	TGCAGTTGATTCGTARARKAAMMGTTACAGATCGGAAGAGCGGTTCAGCAGGAATGCCGAGACCGATCT	TGCAGTTGATTCGTARARKAAMMGTTACAGATCGGAAGAGCGGTTCAGCAGGAATGCCGAGACCGATCT	TGCAGTTGATTCGTARARKAAMMGTTACAGATCGGAAGAGCGGTTCAGCAGGAATGCCGAGACCGATCT	TGCAGTTGATTCGTAGAAGAACCGTTACAGATCGGAAGAGCGGTTCAGCAGGAATGCCGAGACCGATCT	TGCAGTTGATTCGTAGAATAACCGTTACAGATCGGAAGAGCGGTTCAGCAGGAATGCCGAGACCGATCT	6997270|F|0-18:G>T-18:G>T	0.97192	0.02808	0.061091	G/T	Oryza longistaminata	Oryza glaberrima and Oryza barthii
ARC-00323	3	18564373	A	C	M (A or C)	18564410	Reverse	117	TGTCCCCGACCTCGCCGCATCAGGACCATAGGTGGGTGCATGCGC TGCAGCCGCC[M]CTTTGCCATCGCCCATATTTYTTTTTTCTTTTTTTTTGCDSTGTAACWTTTTTACTCT	TGCAGCCGCCMCTTTGCCATCGCCCATATTTYTTTTTTCTTTTTTTTTGCDSTGTAACWTTTTTACTCT	TGCAGCCGCCMCTTTGCCATCGCCCATATTTYTTTTTTCTTTTTTTTTGCDSTGTAACWTTTTTACTCT	TGCAGCCGCCACTTTGCCATCGCCCATATTTCTTTTTTCTTTTTTTTTGCTGTGTAACATTTTTACTCT	TGCAGCCGCCCCTTTGCCATCGCCCATATTTCTTTTTTCTTTTTTTTTGCTGTGTAACTTTTTTACTCT	9745222|F|0-10:A>C-10:A>C	0.78079	0.21921	0.263969	A/C	Oryza glaberrima, Oryza barthii and Oryza longistaminata	Oryza spp. sativa and interspecifics
ARC-00324	10	19812779	C	T	Y (C or T)	19812807	Forward	111	TCGCTCCCGTCCTCCCTCCTTCGCC TGCAGGCTGCGGCTTGCTTGGCCTCTTG[Y]CCCGTGCGCCCGTGTTGCCGGCMGG GCGCCGCCTCGTCGCCGTTTCCTCGGCC	TGCAGGCTGCGGCTTGCTTGGCCTCTTG[Y]CCCGTGCGCCCGTGTTGCCGGCMGGCGCGCCGCCTCGTCG	TGCAGGCTGCGGCTTGCTTGGCCTCTTGYCCCGTGCGCCCGTGTTGCCGGCMGGCGCGCCGCCTCGTCG	TGCAGGCTGCGGCTTGCTTGGCCTCTTGCCCCGTGCGCCCGTGTTGCCGGCAGGCGCGCCGCCTCGTCG	TGCAGGCTGCGGCTTGCTTGGCCTCTTGTCCCGTGCGCCCGTGTTGCCGGCCGGCGCGCCGCCTCGTCG	9755454|F|0-28:C>T-28:C>T	0.78079	0.21921	0.326539	C/T	Oryza glaberrima, Oryza barthii and Oryza longistaminata	Oryza spp. sativa and interspecifics
ARC-00325	2	34396505	G	T		No SNP	Forward	69	TGCAGTGAGAGAACAAAMAGGTTGATTAGATTABATTAGATTATACTACGGCCYYAYTTTTTTCACTTA	TGCAGTGAGAGAACAAAMAGGTTGATTAGATTABATTAGATTATACTACGGCCYYAYTTTTTTCACTTA	TGCAGTGAGAGAACAAAMAGGTTGATTAGATTABATTAGATTATACTACGGCCYYAYTTTTTTCACTTA	TGCAGTGAGAGAACAAACAGGTTGATTAGATTAGATTAGATTATACTACGGCCCCATTTTTTTCACTTA	TGCAGTGAGAGAACAAACAGGTTGATTAGATTAGATTAGATTATACTACGGCCTTATTTTTTTCACTTA	9756174|F|0-54:C>T-54:C>T	0.78079	0.21921	0.051485	C/T	Oryza glaberrima, Oryza barthii and Oryza longistaminata	Oryza spp. sativa and interspecifics
ARC-00326	Unmapped	0	T	C		Unmapped		69	TGCAGTGATATGCACHAGTTTACTCCCKCCRTYYCATAAAAAACCAACGTAATGCTRGMTGTRACACAT	TGCAGTGATATGCACHAGTTTACTCCCKCCRTYYCATAAAAAACCAACGTAATGCTRGMTGTRACACAT	TGCAGTGATATGCACHAGTTTACTCCCKCCRTYYCATAAAAAACCAACGTAATGCTRGMTGTRACACAT	TGCAGTGATATGCACTAGTTTACTCCCTCCGTCCCATAAAAAACCAACGTAATGCTGGCTGTAACACAT	TGCAGTGATATGCACCAGTTTACTCCCTCCGTCCCATAAAAAACCAACGTAATGCTAGATGTGACACAT	9756182|F|0-15:T>C-15:T>C	0.82403	0.17597	0.177691	T/C	Oryza spp. Indica and Oryza spp. lowland	Oryza spp. Japonica and Oryza spp. upland
ARC-00327	6	12641371	C	A		No SNP	Reverse	69	TGCAGTGCTACATCCGATCGTTGCCCTCAAGGAAACAACAGAAAAAAAAAAWMTAAACTACTTCTTTGC	TGCAGTGCTACATCCGATCGTTGCCCTCAAGGAAACAACAGAAAAAAAAAAWMTAAACTACTTCTTTGC	TGCAGTGCTACATCCGATCGTTGCCCTCAAGGAAACAACAGAAAAAAAAAAWMTAAACTACTTCTTTGC	TGCAGTGCTACATCCGATCGTTGCCCTCAAGGAAACAACAGAAAAAAAAAATATAAACTACTTCTTTGC	TGCAGTGCTACATCCGATCGTTGCCCTCAAGGAAACAACAGAAAAAAAAAATCTAAACTACTTCTTTGC	9756737|F|0-52:A>C-52:A>C	0.78079	0.21921	0.321747	A/C	Oryza glaberrima, Oryza barthii and Oryza longistaminata	Oryza spp. sativa and interspecifics
ARC-00328	Unmapped	0	G	A		Unmapped		69	TGCAGRTTGGYTTACYRAACAGGCCCATAGCAAYCAATTACAGATCGGAAGAGCGGTTCAGCAGGAATG	TGCAGRTTGGYTTACYRAACAGGCCCATAGCAAYCAATTACAGATCGGAAGAGCGGTTCAGCAGGAATG	TGCAGRTTGGYTTACYRAACAGGCCCATAGCAAYCAATTACAGATCGGAAGAGCGGTTCAGCAGGAATG	TGCAGGTTGGCTTACCAAACAGGCCCATAGCAATCAATTACAGATCGGAAGAGCGGTTCAGCAGGAATG	TGCAGGTTGGCTTACCGAACAGGCCCATAGCAATCAATTACAGATCGGAAGAGCGGTTCAGCAGGAATG	9757967|F|0-16:A>G-16:A>G	0.99458	0.00542	0.34922	A/G	Oryza longistaminata	Oryza glaberrima and Oryza barthii
ARC-00329	6	27121045	C	T	Y (C or T)	27121051	Forward	118	TGTTTATCGGTTGGACTCGGGGTGTTGTCATGTAGGGATACTATTC TGCAGTR[Y]CGCATTGCTAGCAGGAGCCGAGGGGTGAAAACGAAAAARAAACAAAAAAAAWTTGAATWAC	TGCAGTR[Y]CGCATTGCTAGCAGGAGCCGAGGGGTGAAAACGAAAAARAAACAAAAAAAAWTTGAATWAC	TGCAGTRYCGCATTGCTAGCAGGAGCCGAGGGGTGAAAACGAAAAARAAACAAAAAAAAWTTGAATWAC	TGCAGTACCGCATTGCTAGCAGGAGCCGAGGGGTGAAAACGAAAAAGAAACAAAAAAAATTTGAATTAC	TGCAGTATCGCATTGCTAGCAGGAGCCGAGGGGTGAAAACGAAAAAGAAACAAAAAAAATTTGAATTAC	9759612|F|0-7:C>T-7:C>T	0.82403	0.17597	0.182218	C/T	Oryza spp. Indica and Oryza spp. lowland	Oryza spp. Japonica and Oryza spp. upland
ARC-00330	Unmapped	0	A	G		Unmapped		69	TGCAGCRTGGTTAGATATATAAATATCAATGGAAGRTAAGACAAATTTATCTGACGGYCTTWTTTTTYY	TGCAGCRTGGTTAGATATATAAATATCAATGGAAGRTAAGACAAATTTATCTGACGGYCTTWTTTTTYY	TGCAGCRTGGTTAGATATATAAATATCAATGGAAGRTAAGACAAATTTATCTGACGGYCTTWTTTTTYY	TGCAGCATGGTTAGATATATAAATATCAATGGAAGATAAGACAAATTTATCTGACGGCCTTTTTTTTTC	TGCAGCGTGGTTAGATATATAAATATCAATGGAAGGTAAGACAAATTTATCTGACGGTCTTATTTTTTT	9761072|F|0-57:C>T-57:C>T	0.78095	0.21905	0.196208	C/T	Oryza glaberrima, Oryza barthii and Oryza longistaminata	Oryza spp. sativa and interspecifics
ARC-00331	11	3781315	A	G		No SNP	Forward	69	TGCAGTACTMCTCAYTRAYATRTGGSCCCCRCAGTCCCTCTGSCCCAYRTGCYAGTAGRCMGTACTGSG	TGCAGTACTMCTCAYTRAYATRTGGSCCCCRCAGTCCCTCTGSCCCAYRTGCYAGTAGRCMGTACTGSG	TGCAGTACTMCTCAYTRAYATRTGGSCCCCRCAGTCCCTCTGSCCCAYRTGCYAGTAGRCMGTACTGSG	TGCAGTACTACTCACTAACATGTGGCCCCCACAGTCCCTCTGGCCCATATGCCAGTAGACAGTACTGGG	TGCAGTACTACTCACTGACATGTGGGCCCCACAGTCCCTCTGGCCCACATGCCAGTAGGCAGTACTGCG	9763444|F|0-16:A>G-16:A>G	0.78111	0.21889	0.231603	A/G	Oryza glaberrima, Oryza barthii and Oryza longistaminata	Oryza spp. sativa and interspecifics
ARC-00332	11	3781315	C	T		No SNP	Forward	69	TGCAGTACTMCTCAYTRAYATRTGGSCCCCRCAGTCCCTCTGSCCCAYRTGCYAGTAGRCMGTACTGSG	TGCAGTACTMCTCAYTRAYATRTGGSCCCCRCAGTCCCTCTGSCCCAYRTGCYAGTAGRCMGTACTGSG	TGCAGTACTMCTCAYTRAYATRTGGSCCCCRCAGTCCCTCTGSCCCAYRTGCYAGTAGRCMGTACTGSG	TGCAGTACTACTCACTAACATGTGGCCCCCACAGTCCCTCTGGCCCATATGCCAGTAGACAGTACTGGG	TGCAGTACTACTCACTGACATGTGGGCCCCACAGTCCCTCTGGCCCACATGCTAGTAGGCAGTACTGGG	9763444|F|0-52:C>T-52:C>T	0.78095	0.21905	0.261737	C/T	Oryza glaberrima, Oryza barthii and Oryza longistaminata	Oryza spp. sativa and interspecifics

## Sheet: 7 DArTSNPs selected in 2020
All DArTseq sequences have "TGCAG" as prefix and likely represent a promoter														Details of the diagnostic SNP markers, including sequence information of the 224 SNPs submitted for conversion to KASP assay, their chromosomal location and position, and the validated KASP SNPs.
SNP-ID	Site Name (Clone ID)	Chromosome based on Rice_v9	Actual SNP position from Gramene forward seq	Start position based on Chrom Pos_Rice_v9 (bp)	Major Allele based on DArTseq data (N=1712)	Minor Allele based on DArTseq data (N=1712)	[SNP] based on marker DArT sequence	SNP position from Gramene using Japonica genome IRGSP-1.0	Publicly reported adjacent SNPs at Gramene	Strand orientation in Gramene	Sequence length	Long SNP Sequence for LGC Genomics	Chrom:pos	Allele Sequence SNP	Major Allele Frequency (DArTseq data)	Minor Allele Frequency (DArTseq data)	Polymorphism information content (PIC) from DArT SNPs data	Group 1	Group 2	Used in 2016
ARC-00333	3772816|F|0-28:T>G-28:T>G	4	28189782	28189766	T	G	G/T	28189782	None	Reverse	124	TCGCTTTTGGTTTGGTTTGGTTCGATCACTTCGCTGCAGTGATTACTGATGAGGTGTAGTAC[K]AAGAGCAAGTTTAATAGTGCAGTACGTTGCCGGCTCTAATTTCATACACATCATCTGCA	4:28189782	TGCAGTGATTACTGATGAGGTGTAGTACTAAGAGCAAGTTTACAGATCGGAAGAGCGGTTCAGCAGGAA	0.74599	0.25401	0.384469	Oryza barthii	Oryza glaberrima	Not in 2016 (convert to KASP)
ARC-00334	5388503|F|0-38:C>T-38:C>T	4	27107833	27107795	C	T	C/T	27107833	None	Forward	124	TGGTTTAAGAATGCGATTGCTCTGCAGAACTACTTCTGAGAGAAGATAGCTGCTACTTTT[Y]TGAATCCTGAAAGAAAGATTGTGAGCTTTGTACTGTAAAGCTATTGGAGCTTGGAGAAAAA	4:27107833	TGCAGAACTACTTCTGAGAGAAGATAGCTGCTACTTTTCTGAATCCTGAAAGAAAGATTGTGAGCTTTG	0.72984	0.27016	0.396899	Oryza barthii	Oryza glaberrima	Not in 2016 (convert to KASP)
ARC-00335	5391045|F|0-24:G>C-24:G>C	5	6576544	6576520	G	C	G/C	6576544	None	Forward	126	TGCCTGCCGTCGACGGCAAGCGTTGGGGGACGGCCCAGCTGCAGGGCTCGGTGCCCAGCCCGG[S]CATAGGAAACTGAACTTTTTGGCATATACTGTATCTGAGAATGTATGTCTACGTAAGTAC	5:6576544	TGCAGGGCTCGGTGCCCAGCCCGGGCATAGGAAACTGAACTTTTTGGCATATACTGTATCTGAGAATGT	0.73509	0.26491	0.391497	Oryza barthii	Oryza glaberrima	Not in 2016 (convert to KASP)
ARC-00336	9761344|F|0-40:A>G-40:A>G	6	2275866	2275837	G	A	A/G	2275866	None	Reverse	126	TCTTAGAGCTTCTAGCCGAAGCTGCAGGGGAAGACCCTGGGCCAGGGAAGAATGCAGACGCC[R]CAAGAGAACCAGCCATGACTGATTTGCGTCTCAGGGTCCAAATTTGCTCCAAGTTACACAC	6:2275866	TGCAGGGGAAGACCCTGGGCCAGGGAAGAATGCAGACGCCACAAGAGAACCAGCCATGACTGATTTGCG	0.68086	0.31914	0.432561	Oryza barthii	Oryza glaberrima	Not in 2016 (convert to KASP)
ARC-00337	3764639|F|0-44:G>A-44:G>A	8	25848550	27414380	G	A	C/T	25848550	R at exactly the same position	Forward	112	TGAATTTTAGCTGCTGCAGAGGGCAAATGGCTATCTATCTTTGGAGACTTCACCTCCT[R]CTGTCTTAATTCTGAGAAACAACAGCATGCATCCGACAAGAATCACATTGTAA	8:25848506	TGCAGAGGGCAAATGGCTATCTATCTTTGGAGACTTCACCTCCTGCTGTCTTACAGATCGGAAGAGCGG	0.71658	0.28342	0.478121	Oryza barthii	Oryza glaberrima	Not in 2016 but inconistent in sativa - drop it
ARC-00338	5396108|F|0-68:A>G-68:A>G	4	29354865	8487390	A	G	A/G	29354865	R at exactly the same position	Forward	119	TGCAGTACGCACAGGTCGTCGCGAAGCTGCACTTGCATCCACGTTACGTCGCCATCAGGGGCATTTGC[R]TTTGCATCCTCTCTCTCTGACGATGCACACCAAGCACGGACAGTACACACTCGCA	4:29354865	TGCAGTACGCACAGGTCGTCGCGAAGCTGCACTTGCATCCACGTTACGTCGCCATCAGGGGCATTTGCA	0.72102	0.27898	0.39414	Oryza barthii	Oryza glaberrima	Present In 2016 (exclude)
ARC-00339	5141725|F|0-8:C>T-8:C>T	8	4308986	1163242	C	T	C/T	4308986	Y at two more nucleotid position	Forward	110	TCATTGCAGGATTGCGTCTAGGAATCTGTGGTGGAAGGATGCGGCTGCAGCGG[Y]TCCTGGCAACATCACCTCCTTGCCCTCCACTCTTGTCGTCGCATACTACATAGCTA	8:4308986	TGCAGCGGCTCCTGGCAACATCACCTCCTTGCCCTCCACTCTTGTCGTCGCATACTACATAGCTAGAGT	0.66774	0.33226	0.419839	Oryza barthii	Oryza glaberrima	Present In 2016 (exclude)

## Sheet: 224 DArTSNPs submitted to LGC 
All DArTseq sequences have "TGCAG" as prefix and likely represent a promoter
SNP-ID	Chromosome based on Chrom_Rice_v9	Start position based on Chrom Pos_Rice_v9 (bp)	SNP position from Gramene using Japonica genome IRGSP-1.0	Strand orientation of sequence based on Gramene using Japonica genome IRGSP-1.0	SNP sequence length	Long sequences by adding more sequences from Gramene (2019-03-08): Cluster Consensus Sequence with SNPs position marked by closed bracket	DArT clone (site) name	Comment based on KASP assay conversion by LGC genomics lab and KASP genotype data"Nov 2020"	Primer_AlleleX	Primer_AlleleY
ARC-00001	1	659950	659974	Reverse	113	AGCTAAGCTAAC TGCAGTATAAMAACTTGCATGATAAGCAARGTGAAGATCAACAAA[R]GCTAGCTGAAGAACA CACTAGCAGTATTAAAATTAAACAACAAAAGGATGG	5406092|F|0-61:T>C-61:T>C	KASP assay developed but no clear pattern	AGTGTGTTCTTCAGCTAGCT	GCTAGTGTGTTCTTCAGCTAGCC
ARC-00002	1	2381664	2381714	Forward	123	TGCAGCAATGTCACTGWGCACTAATTRTGACRGCAWYAATCAGTGATGKC[R]TCTAGCAYGCCCACCC CTACCTCCAAATCTATTATTTAAGTTGCTACTACCTTTCTTTAATAGAAAGCA	3765461|F|0-36:C>T-36:C>T	KASP assay developed but no clear pattern	GTAGGGGTGGGCRTGCTAGAT	AGGGGTGGGCRTGCTAGAC
ARC-00003	1	2780465	2780475	Forward	115	TAACCATTTCGCTGACGCTGACGAGCTCGCCGATGCTGACCAC TGCAGTGCTA[Y]CTGTGCAGAAYGGACAGCTCGCCGGAGTMGTCGGCGGCAGYGGMGGGACGAACATCAT	3759013|F|0-10:T>C-10:T>C	KASP assay developed but no clear pattern	GACCACTGCAGTGCTAC	GATGCTGACCACTGCAGTGCTAT
ARC-00004	1	3338923	3338980	Forward	123	TGCAGCAAAAGTGCGTTCTGAGAGTTGTTCATCATTCCTGAGAKCTGCTATCAGGTA[W]GGTTGTWCTAA TTTTCATTAATCCAAGTAAATTGAGTAGAAAAACTAAATATCCTTCATGCA	3999042|F|0-64:A>T-64:A>T	KASP assay developed but monomorphic	ATTTACTTGGATTAATGAAAATTAGWACAACCT	TACTTGGATTAATGAAAATTAGWACAACCA
ARC-00007	1	4623218	4623253	Reverse	113	TAACTAACTGAACTGTCTGC TGCAGATGGATAATGCTCCAACCAGAACWGGTTC[Y]GGGCCCTCAAGAAAGGTATGVACTTTGMAATTCD GCTATGTAGTTTAAATGCAG	3058305|F|0-34:C>T-34:C>T	KASP assay developed but no clear pattern	CATACCTTTCTTGAGGGCCCG	CATACCTTTCTTGAGGGCCCA
ARC-00008	1	5168202	5168202	Forward	114	TGCATATTATTATTGCAGC TGCAGCCCCCGGGAGTWTCAGCAAAGGGAGCAGCAGMA[R]GAGCRGCTGTTCATCAGCTMCTCRCAGATT CAGCGCCATTTCAACCAGGCAA	9754623|F|0-38:G>A-38:G>A	KASP assay developed	CAGCAAAGGGAGCAGCAGMAA	CAGCAAAGGGAGCAGCAGMAG
ARC-00009	1	5589239	5589286	Reverse	115	GTGCTAGTTTGTGTAAATTTGTGTAATAATTGGC TGCAGCTCCTTGTGCAAAGGCT[R]GGAWTTTATTCCATTATCTAAAAAAAATGCAAAACATAATTGTGAG CATAAGAA	3999325|F|0-22:A>G-22:A>G	KASP assay developed but no clear pattern	GCAGCTCCTTGTGCAAAGGCTA	CAGCTCCTTGTGCAAAGGCTG
ARC-00011	1	6423179	6423196	Forward	111	TGAGAAAGAAGAGTAGCGGGCTATAGATCTGTAGCCAGC TGCAGCACRGAYTCCAA[R]ACAYAATATGTGTATGGTAGGTGGRACCATGTGTTACAGATCGGAAGAGCG	3059071|F|0-17:A>G-17:A>G	KASP assay developed	CCACCTACCATACACATATTRTGTT	CCACCTACCATACACATATTRTGTC
ARC-00015	1	7371902	7371940	Forward	109	TGGTCAAACTGAC TGCAGTAGTGCAGTCCAYGTCACAGAAAAAATAATRAG[Y]MACTGAAAATACTTCAAGAGCATTA ATTGTGACAATTGAAGTCATGTATCAAT	3437607|F|0-38:C>T-38:C>T	KASP assay developed but no clear pattern	CAATTAATGCTCTTGAAGTATTTTCAGTKG	ACAATTAATGCTCTTGAAGTATTTTCAGTKA
ARC-00016	1	7971733	7971784	Forward	110	TGCAGTTGCACGATACTACGATGATAATCCRMGAGAGAGAGAGAGAGAGAG[R]GAGAGAGAGAGA GAGATCTCGCAACGGGGATTCGGACAACATCGTTGCAGCTTTC	5397390|F|0-68:G>T-68:G>T	KASP assay developed but no clear pattern	GCGAGATCTCTCTCTCTCTCTCT	CGAGATCTCTCTCTCTCTCTCC
ARC-00017	1	9020126	9020172	Forward	115	TCAGGCC TGCAGTCAATTGAAAGATGAGARCRTGACAGATAYTGTAAAAAGAAC[W]AAACYACCAATCAAAYTTTAT CAATATAACAAAACTTTGGAAAAAGAGTTGGCATA	5391101|F|0-47:T>A-47:T>A	No
ARC-00018	1	13006094	13006127	Forward	123	TTTGTGCCTTAAAGTTTTGGGCCTCCCTGCAGAACTCTTCAATATTGGAGGATAAAGAAA[R]AAATCACGTGTATTCTTTGGCCAATGGGAAATGTCAGTTAGAGCTGGAATGCGGGCTGCA	19323604|F|0-33:G>A-33:G>A	KASP assay developed	GAACTCTTCAATATTGGAGGATAAAGAAAA	AACTCTTCAATATTGGAGGATAAAGAAAG
ARC-00019	1	15217548	15217566	Forward	105	CTGAAAAAAGAGGACTAGTAAGTTTGTATTTGC TGCAGGAGAAGCTGAYAA[R]ATTSCYGCAAGTATTTACAGATCGGAAGAGCGGTTCAGCAGGAATGCCGA	3451684|F|0-22:G>C-22:G>C	No
ARC-00021	1	20297936	20297990	Forward	110	TGCAGCYAGTGKGCAGCGTCCTGCAAGGTTGCAACAKYGCAGTGCCMTGTACTA[Y]GATGTGATGGTACT CCTGTAAAAATTTTTTGTGCTATATCAATATGAAACCT	3451885|F|0-6:C>T-6:C>T	KASP assay developed but no clear pattern	AATTTTTACAGGAGTACCATCACATCG	AAAAATTTTTACAGGAGTACCATCACATCA
ARC-00022	1	22949683	22949723	Forward	110	TGTTTTTGCCGC TGCAGTTACCATTCATCAGTTTGGCAGCACTGATTTGGCA[Y]RCATTGTTA AGTACAGTAGGGAAAGCTTTAAGGACATTAGCTATATAAGATAA	5405647|F|0-40:C>T-40:C>T	KASP assay developed but no clear pattern	GTTTGGCAGCACTGATTTGGCAC	AGTTTGGCAGCACTGATTTGGCAT
ARC-00023	1	24448285	24448326	Reverse	114	GTCTTGTCCCTGAGTTTAAATTAGGGC TGCAGATTAGGTGCTGAACTCATGATG[Y]TTACAATAATCAASCTCCYCTCAGASAGATGAAATGTACTA TAATTAAGAAGGAA	3771962|F|0-27:T>C-27:T>C	KASP assay developed but no clear pattern	AGATTAGGTGCTGAACTCATGATGC	CAGATTAGGTGCTGAACTCATGATGT
ARC-00024	1	27068977	27068991	Forward	110	TGCGGGCTTGTGGCGGGGCCTCGGCAACAATGGCAGAC TGCAGTGACAATGA[Y]GATGGCTAGGACKGATGGGAGCTAGGGTTTTATGGCCACCTRTTTRGGAAAATA	3062080|F|0-14:T>C-14:T>C	KASP assay developed but no clear pattern	GGCAGACTGCAGTGACAATGAC	AATGGCAGACTGCAGTGACAATGAT
ARC-00025	1	29780153	29780216	Reverse	121	TAGAGTTTGATCCATGCAAAGAAGTGATAGGTTTTACAAGCATCTTAGC TGCAGG[M]TAGAGTTTGATCCATKCAAAGAAGTGATAGGMTGGGCGGTGGWRAAGKTACAGATCGGAAGA	3761092|F|0-6:A>C-6:A>C	KASP assay developed but no clear pattern	GTTTTACAAGCATCTTAGCTGCAGGA	TACAAGCATCTTAGCTGCAGGC
ARC-00028	1	35086092	35086107	Reverse	111	TGCAGCCCCGCCWCCGYATAATGCTATAGGAATAYGTAACGGTGACAGTGATAT[Y]GGAGGCGATATAAA TTGTGGGACTCCATGCTTATCAAACGATGTTTGGAGGAA	3057604|F|0-34:T>C-34:T>C	KASP assay developed	CCCACAATTTATATCGCCTCCG	AGTCCCACAATTTATATCGCCTCCA
ARC-00029	1	39031989	39032037	Reverse	111	TCCAGCTGTCCTACATCATCCTGTAGCTGCAGC TGCAGTCCCACATTGCTCRRT[R]GATCCACCMCTGGCCAYCACATGTCCTTACATCTAATA TGTTAATTTCTTCT	3752845|F|0-19:G>A-19:G>A	No
ARC-00030	1	39896085	39896127	Forward	110	CGAGATCC TGCAGCAGCTTCATCCTCTGGCTTATCTTCTCTCTTCTCACCT[R]AAKTGATCGAACAAGAGGAGATAMA CACAGCATGTTAATGCACAGGGAAGATGA	3764569|F|0-67:C>A-67:C>A	KASP assay developed but monomorphic	GGCTTATCTTCTCTCTTCTCACCTA	GCTTATCTTCTCTCTTCTCACCTG
ARC-00031	1	39925562	39925572	Forward	113	TGAAGAAAATTAAAAATTGCAGGCTTGGCTGCGCTCGGCCC TGCAGTCCCC[M]ATTTTATGATCTGGASTAACTTTTAGTGTATATTTACAGATCGGAAGAGCGGTTCAGC	3753536|F|0-10:C>A-10:C>A	No
ARC-00032	1	40064279	40064301	Forward	124	TGAGGCTTCAGGTGTAGGATGCCAATGCTTTCATTGTTCCTCC TGCAGKTTYGATYMTCTGACCA[Y]TCGCTGCACGATCGGAATATTACAAACAGAAAAGGYACAAGCTAGC AGTAAATC	6993381|F|0-12:T>C-12:T>C	KASP assay developed but monomorphic	AATATTCCGATCGTGCAGCGAG	GTAATATTCCGATCGTGCAGCGAA
ARC-00035	1	40531827	40531864	Reverse	114	TGACATCTGACTGACGAGTTGACC TGCAGCCATCACAATATAAATCACAAGRTAG[R]WGTAGYTAGTAAATTGGGTTCATGTTTTA ATTGCTTTCACCGAGCATAAATTTC	3764592|F|0-27:G>A-27:G>A	KASP assay developed but monomorphic	AGCCATCACAATATAAATCACAAGRTAGA	GCCATCACAATATAAATCACAAGRTAGG
ARC-00036	1	40671128	40671161	Forward	112	TAGAAGAAAACTCTGTAGCTAC TGCAGTGCAATTGTTTGGYTGATTGATARYCCM[W]TTTTA ACCTTTAGGCTAAAAGCCTGAAAGTTGAGAGGTACTAAAAAGTGACT	9752577|F|0-33:A>T-33:A>T	KASP assay developed	TTCAGGCTTTTAGCCTAAAGGTTAAAAT	TCAGGCTTTTAGCCTAAAGGTTAAAAA
ARC-00037	1	40715725	4071575	Forward	108	TAGTAAGTTCTTCACACGAAAGGAC TGCAGAGAACTGAATATGCACTTCGC[M]TGCCGAAACYTCCAAAGTGMMCGAMTTTTTTCAAGGAAACCA ACAAAAGTTA	3055366|F|0-46:A>C-46:A>C	KASP assay developed	CAGAGAACTGAATATGCACTTCGCA	AGAGAACTGAATATGCACTTCGCC
ARC-00038	1	40762407	40762425	Forward	108	TCAGGCTTGCTGGCTATCGGTCGCCCGAAACAGTCC TGCAGCGAGRACAGTMAT[K]CGTTCARAAAAACACAAGAACAGATVGAGAATTACAGATCGGAAGAGCGG	3761191|F|0-18:T>G-18:T>G	KASP assay developed but no clear pattern	ATCTGTTCTTGTGTTTTTYTGAACGC	ATCTGTTCTTGTGTTTTTYTGAACGA
ARC-00039	1	40943644	40943669	Reverse	112	TGCTAGCTAAC TGCAGMTACCAAAGACCTTGTGYCTGCACCAYCCGTTTCCGATC[R]AMCAGATCCRYCCATCACACRGCA TCTGTAACTGTGCAGGTTTTAATTTCAT	9758644|F|0-22:C>T-22:C>T	No
ARC-00040	1	41081963	41081981	Forward	107	TAGCAGCTAGCTAGCTGAGCTCGTCGTCGCGAGCC TGCAGAATTGGCCGGCGA[K]GCTGGCTGKGCTCTTTACAGATCGGAAGAGCGGTTCAGCAGGAATGCCGA	5402686|F|0-27:T>G-27:T>G	No
ARC-00042	1	41186273	41186286	Forward	110	TGTCTGTGTTGTAGACATGCTTGGGCGTGCTGGTCGGC TGCAGGAAGCRCA[W]AAGTTTGTGGAGAGTTTACCATYXAAACAAGCACATGGARTCTGGGGTGCRCTKT	9755185|F|0-13:A>T-13:A>T	No
ARC-00045	1	42128434	42128464	Reverse	112	TGGCCATGGTGCTGTAAGGATAGCCGTCTGGCTC TGCAGCSMATACAGTTGGACT[M]GAAACGTRTACCAGTTRGTAGYTTTTTA AGGGCGAGGTGCCAAGTTAGGATA	3763688|F|0-43:C>T-43:C>T	No
ARC-00046	1	43100556	43100601	Forward	110	TGGAGC TGCAGGTACATATATTACAGGTAKATGYGGRCCTATCCTAAATTC[Y]AATTTCGGTATGCCTGTGAGTGC TGATCAAATTAAGCACTTAAAGATTACTTTA	3050485|F|0-45:T>C-45:T>C	KASP assay developed but no clear pattern	CACTCACAGGCATACCGAAATTG	AGCACTCACAGGCATACCGAAATTA
ARC-00047	2	2010428	2010468	Reverse	114	TCCGAGTCCTCCCCTCCCCGGCCTCC TGCAGTGCAGGCGGCGGACAATTGGCGAC[R]CGGAGAAGGCGACGGTGGAAGCCATGGCAGAGRGAG CAGAGGAGATGGCTGGGC	12387487|F|0-29:G>A-29:G>A	KASP assay developed	GCGGCGGACAATTGGCGACA	CGGCGGACAATTGGCGACG
ARC-00048	2	2445336	2445379	Forward	109	GCCGCGAGACC TGCAGCGAATCTTGGTGCGACTTTGACAGGGATAGAAGGTTTT[K]CACCATRCTCACCGGTGTGGAGGTG GTGCGCTGCAACGGCGACAAGCTTC	5390923|F|0-43:G>T-43:G>T	KASP assay developed	GACTTTGACAGGGATAGAAGGTTTTG	GACTTTGACAGGGATAGAAGGTTTTT
ARC-00049	2	2687374	2687415	Forward	110	TGGGAACATGC TGCAGCGAACACTCAGTGGTGGTATCCTTAGGCATGCATGTA[Y]GRGGTYGTGGGTTCAAGTCCTTACCC CATCGTGTTTCGATTGTTTTTTTCCA	3449013|F|0-42:C>T-42:C>T	KASP assay developed but no clear pattern	GGTATCCTTAGGCATGCATGTAC	GTGGTATCCTTAGGCATGCATGTAT
ARC-00050	2	2961790	2961842	Reverse	106	CGGCACAGATTGCTGCAAATGGGACGGGATCGCC TGCAGCCAAGATGGGAC[R]GTAAYTGATGTTTCTCTGGCTTCTAGGARCCTYCAGGGGAACATCTCACCD	3056461|F|0-17:A>G-17:A>G	KASP assay developed but no clear pattern	GCCTGCAGCCAAGATGGGACA	CCTGCAGCCAAGATGGGACG
ARC-00052	2	3298019	3298060	Reverse	111	TCCACTTGTTAGAATTATTTTCTATC TGCAGCAACTGGTGKTTGRAYTCAAGCA[Y]TBGTATAARAAATRMAGTAAAAATCACAAACRMAATAGAA CAAGACAAAAAA	5392549|F|0-28:T>C-28:T>C	No
ARC-00053	2	5132374	5132416	Forward	109	TGCTGGTGCTC TGCAGATGGTATTCTTGGTGGGACTAAGCCACACCCGYTAGC[K]TKGGATGACGCTATGAACCCTKTTWT TTGTTATGGTTGATGTTTTAATTCA	5405675|F|0-44:G>T-44:G>T	KASP assay developed	AGGGTTCATAGCGTCATCCMAC	AGGGTTCATAGCGTCATCCMAA
ARC-00054	2	5507900	5507909	Reverse	117	TGCAGGYCGATCTCGGCHTCCCCCATSASGTCGYCSTTGGACAGCATGTCGTGGTCGAAC[R]CTTGCTGC ATCCAAGAAAAGCAAAGATCACAATTATCAGATGGATGAACACTC	3059992|F|0-28:G>C-28:G>C	KASP assay developed but no clear pattern	GACAGCATGTCGTGGTCGAACA	ACAGCATGTCGTGGTCGAACG
ARC-00056	2	8808163	8808204	Reverse	110	GATAGAGAAGAGCAGCTGGCTACAGATCTATAGCCAGC TGCAGCAYRRAYTC[Y]AAGACGTAATGTRTGTAYGAWAGGTGDGACCATRTATTACAGATCGGAAGAGCG	19323854|F|0-7:T>C-7:T>C	No
ARC-00057	2	9922722	9922769	Reverse	115	TGCCGAGGTGGAGTCTTCGGAGGATGACGCCAGGGC TGCAGCGGTTTCCCACCCCAAC[Y]GTCCCACTCTCGASATTCAAAGGTACAAWGARCRCCDTATGAAAAC AAGCCA	3764395|F|0-22:T>C-22:T>C	KASP assay developed but no clear pattern	GCGGTTTCCCACCCCAACC	CAGCGGTTTCCCACCCCAACT
ARC-00058	2	11149880	11149887	Reverse	119	TGCAGGAGAGGTGCTCATTTTTTTMTTTTATTTTCGCTTCTTGTAAAAGGAAAACGTGGGCC[S]ACCAA CGCAACACCAAGGCAAAAGGAGCTGTGCACTCTGAGTGTGTATCAGGC	4393573|F|0-68:C>A-68:C>A	KASP assay developed	TGTAAAAGGAAAACGTGGGCCC	GTAAAAGGAAAACGTGGGCCG
ARC-00060	2	11589435	11589463	Forward	116	TGCGGCATGCAACGCAACGCAACACTAGC TGCAGATGACAACACGGATCAGTTTAGT[R]CAGGGTTCACAAAACCGATAAAWWTTTTGCAAAAACCATT CGTAAAACCGCTAC	3056655|F|0-28:G>A-28:G>A	KASP assay developed	AGATGACAACACGGATCAGTTTAGTA	GATGACAACACGGATCAGTTTAGTG
ARC-00061	2	12033476	12033534	Forward	114	TGCAGTCATTTCACACCCAAAAAAAATGAAACTTATGGTAAACCTTGTTAGCATACAT[Y]RATTCCACAA AATAGAAAATATACCACACTTAGTCCATCTTCCTTTCCGATT	9756065|F|0-58:T>C-58:T>C	KASP assay developed	TATGGTAAACCTTGTTAGCATACATC	AACTTATGGTAAACCTTGTTAGCATACATT
ARC-00062	2	12370974	12370984	Reverse	114	TGCAGATCATGCAAATGTAGTGAAAAAAAAGCATAAGATAAGATGACATTCACTAACA[R]RTACTACCTC CGTTTCAGGTTATAAGACCTTCTAGCATTGCCCACATTCATA	3061226|F|0-58:G>A-58:G>A	KASP assay developed	AGCATAAGATAAGATGACATTCACTAACAA	GCATAAGATAAGATGACATTCACTAACAG
ARC-00063	2	12851214	12851227	Reverse	113	TGCAGGGGGYTTTCTTCGTCCATCSAGGAACKACAGCACCCAAGACATTCTTGWGC[R]ACTAGCTAATG ATTTCGAGATGGTCCTGACTGTCAAGATTGAAGTCCAAAAAT	5396075|F|0-56:A>G-56:A>G	KASP assay developed but no clear pattern	GACCATCTCGAAATCATTAGCTAGTT	GACCATCTCGAAATCATTAGCTAGTC
ARC-00065	2	13946711	13946763	Reverse	113	TCAAATTTAAATTTGGATGAAACTCATCGAAATCCGGCTTC TGCAGCCTCGTCGAAAC[S]TCGAAATTTCGTGGAAWTCGATCGGTTTTCGTCGGAATYGTGRACCCTGGT	12387521|F|0-17:G>C-17:G>C	No
ARC-00066	2	14337444	14337494	Forward	109	TGCAGCTYTCATTTTGCKGTTGCTATCTGCATTTGTCGTCAGAGATGGAGC[Y]ATMGAAATGCATGWTGC TCCTCCGTTCTGTTATTTCCTGCTTACATTCTGCTTC	5400312|F|0-7:T>C-7:T>C	KASP assay developed but monomorphic	CATTTGTCGTCAGAGATGGAGCC	CATTTGTCGTCAGAGATGGAGCT
ARC-00067	2	16680775	16680808	Forward	110	TTTTTGTAATAAAGTGAC TGCAGGTTGTTAGCGTAYATCCGTGTAGAAGTCA[W]CTATAAACTAATATCCAAGAAAAAATYCAATTT AATATATGCTTCTATTGTAC	3050913|F|0-17:T>C-17:T>C	KASP assay developed but no clear pattern	AATTGRATTTTTTCTTGGATATTAGTTTATAGT	AATTGRATTTTTTCTTGGATATTAGTTTATAGA
ARC-00068	2	16732668	16732676	Reverse	118	TGCAGGAGACCAACGCTAGSATCCACGCTGCGCTCGACYGCGCTCGAGGTTACCTTGCCG[R]CAAGCTCC CTCTCCGGCTTGACTCCGGGAAGATGATGGGAGAAGGAAGGAAGAA	3061677|F|0-19:C>G-19:C>G	KASP assay developed but no clear pattern	CGCTCGAGGTTACCTTGCCGA	GCTCGAGGTTACCTTGCCGG
ARC-00069	2	21304519	21304580	Forward	123	TGCAGGCGCGGACACCGGCGACGGTGACAATGACGACGACGACGACGACGACATGGCGGCGC[Y]KCCCTG CTCGACACCCCGCACCATACTCTCGATCGTCACTCGTCCGGGCACTCGATC	5385631|F|0-62:T>C-62:T>C	KASP assay developed but no clear pattern	CGACGACATGGCGGCGCC	ACGACGACATGGCGGCGCT
ARC-00070	2	22044764	22044798	Forward	109	GCAAAATCTAAATTTCCC TGCAGCTCMAGGTTACGAGCAGCTAAGGGTCTAG[M]AGGAAYCWCAGGAGGTGGGCCAAATATATCACTC CCGCTGAGCTCCTTGCTT	19322653|F|0-34:C>A-34:C>A	KASP assay developed	TACGAGCAGCTAAGGGTCTAGA	ACGAGCAGCTAAGGGTCTAGC
ARC-00071	2	23107853	23107867	Reverse	112	TGCAGGTATTGCTGGAGGCACTGGTGTMATGCCTGGAGGTAAMTTTTGAACTMT[Y]GCWTGTAATT CTGTACTTTTACCTGCACAAATAGTCAATACGGCTATCAGGAGC	3063271|F|0-54:C>T-54:C>T	KASP assay developed	CAGGTAAAAGTACAGAATTACAWGCG	GCAGGTAAAAGTACAGAATTACAWGCA
ARC-00072	2	26052945	26052991	Reverse	114	GACAAGTGGGTCCCATTTGTCAGGCTCATGC TGCAGGGGAACTTTCTCTGTGGG[R]CCCTGCCGAGCCAGCTGAGGCAGYTGAAGGAGGACGGCGCGGYGG TGAGTTTGGC	9760031|F|0-66:C>T-66:C>T	KASP assay developed but no clear pattern	CAGCTGGCTCGGCAGGGT	CAGCTGGCTCGGCAGGGC
ARC-00073	2	27590734	27590753	Forward	124	GGACGGTTAAATATTGGACACGGATACCTAC TGCAGTTTCGTTTATTTTR[R]RASGRAGGTAGMAGTGGATGGCCAAGCGTGTGCTTAAGAAAAGACGGCAACAAACGCACTAATAAGTTCC	5398496|F|0-19:G>A-19:G>A	KASP assay developed but no clear pattern	GATACCTACTGCAGTTTCGTTTATTTTRA	ATACCTACTGCAGTTTCGTTTATTTTRG
ARC-00074	2	30815668	30815684	Reverse	110	TGCAGSTGTAGACKGGGCCAAAGGAAATGGCCAGTAGATTTTTCCCATTACTA[Y]ATAAAATAAGTTATC TCATTTGGAGTGCATTGACTAAGCTCAATTTTCTGTTA	3056468|F|0-13:T>G-13:T>G	KASP assay developed but no clear pattern	GCACTCCAAATGAGATAACTTATTTTATG	AATGCACTCCAAATGAGATAACTTATTTTATA
ARC-00075	2	31084802	31084824	Reverse	118	TGCCTTACAAC TGCAGGAACATGTTCCGTGGAAGGAAAATGTCATGCTTCAAATCCT[R]ATTGATYGAGAKGTCCCTTACA TGATGCAATGTTCTGGGTGCAACCTCAAGCTGGC	9755176|F|0-46:A>G-46:A>G	KASP assay developed	GAAGGAAAATGTCATGCTTCAAATCCTA	AAGGAAAATGTCATGCTTCAAATCCTG
ARC-00076	2	31413028	31413049	Reverse	111	TGCGACC TGCAGGCACCCGGTCATCTAGTTTCCATGGTGTGACCARGTGAGGTTG[K]TGGTTGTGTTCTTGTCATTA ATAGTTGATCAAGTGAGGCAAAACGATGCAT	3771695|F|0-48:T>G-48:T>G	KASP assay developed	CAACTATTAATGACAAGAACACAACCAC	ATCAACTATTAATGACAAGAACACAACCAA
ARC-00077	2	31808552	31808560	Reverse	119	TGCAGCAGCCGGTGAAACGGAGTCTAGKKCAGCACGCMGCTGTAAGAGGTGAGCCCCTGCC[W]ACCTGCT TTCCCCGCAAATAAGATAGAGAACTGAAATTTGAAACCAAGAAGTTC	5392574|F|0-61:T>A-61:T>A	KASP assay developed	ATCTTATTTGCGGGGAAAGCAGGTT	ATCTTATTTGCGGGGAAAGCAGGTA
ARC-00079	2	33745861	33745870	Forward	115	TAAAACTAATAATTCTGCATTGGTTTGTTGGAATAGAAAAAGC TGCAGTGCT[Y]CATTCCATTAKTGCCTTTCAGCCTGTTCATAATATCCCACAACAACGATCATTACAGAT	3762828|F|0-9:C>T-9:C>T	KASP assay developed	GGAATAGAAAAAGCTGCAGTGCTC	GGAATAGAAAAAGCTGCAGTGCTT
ARC-00080	2	33878778	33878818	Forward	114	TGAATAATCATAGC TGCAGAACRAAACCAAGYAAAAAGTTCAGTCAYATGTAAYA[M]AYRATATTGGTCATGTYCATCAAAGGA AAATTGTCATGATATTAATTTGACACA	3048732|F|0-41:C>A-41:C>A	No
ARC-00082	2	34032953	34032959	Forward	116	TGAGCATTACATTGAATTTCAACCAAATGTTCTCTAATAGAACC TGCAGCC[W]TTTGATGASCCTYAGTTGGTGCGCATTTGGAAGACCTGGTTTTTKTCTCCTGATTATGTTG	3995141|F|0-7:A>T-7:A>T	KASP assay developed	GTTCTCTAATAGAACCTGCAGCCA	GTTCTCTAATAGAACCTGCAGCCT
ARC-00083	2	34379276	34379315	Reverse	117	TAGCAGTTCTGCTTCAAGTTTCGCTTGTTGTTTTCTAAGTTAATC TGCAGAAGTA[K]TTCTCAACTGAGCAAAATATCAGCTAGTACATAATTACAGATCGGAAGAGCGGTTCAG	3059473|F|0-10:G>T-10:G>T	KASP assay developed	AGCTGATATTTTGCTCAGTTGAGAAC	CTAGCTGATATTTTGCTCAGTTGAGAAA
ARC-00085	2	34593873	34593894	Reverse	110	TGACGC TGCAGATGATGGACTCACACCAGCCTCTGCTTGACATGCTTGTATTGC[Y]AMACTATYRTACTCCCTCC GTCGCTAATCACATCCAACTAAAATCCTTTAT	6995628|F|0-48:C>T-48:C>T	KASP assay developed but monomorphic	CTGCTTGACATGCTTGTATTGCC	CTCTGCTTGACATGCTTGTATTGCT
ARC-00086	2	34978543	34978568	Reverse	110	ACATCAACC TGCAGGTCYAGCGCTCGATCGGACGAGCAACAATGGATCCCCTC[R]CCTCKCCCGCACARTGCGCGCGGT GCCGGTGAGTCGCTGAGCCGTCGCCGTC	3453923|F|0-44:G>A-44:G>A	KASP assay developed but no clear pattern	CGAGCAACAATGGATCCCCTCA	GAGCAACAATGGATCCCCTCG
ARC-00087	2	35168620	35168664	Reverse	109	TAACTCCCATCGGCTGATTCCGAGATGC TGCAGCCGATAATGATTCTAAGCC[R]ATGACGTMTTTGCCGATTACYAAATTACCAAATTTCACTGTTA ACACATGCC	12387519|F|0-24:G>A-24:G>A	No
ARC-00089	3	491518	491570	Reverse	112	TGAGGTTTGACGGATATCAAAGATGATAAGATTGCCATTC TGCAGTACAYAAGAAAG[Y]GGTTCATGTCAAACTTTGCRATTACATGARCAAATCTTCAGATCAGGAGAT	3048832|F|0-9:T>C-9:T>C	KASP assay developed but no clear pattern	GTAATYGCAAAGTTTGACATGAACCG	ATGTAATYGCAAAGTTTGACATGAACCA
ARC-00090	3	801016	801040	Reverse	115	TCAAACATCAGCCTATAACAGTAAATGTATATAATTAATTTAC TGCAGGTAAYATTC[W]TSAATCCTACTACTTAGCATTACAGATCGGAAGAGCGGTTCAGCAGGAATGCCG	3758078|F|0-14:A>T-14:A>T	No
ARC-00091	3	851772	851785	Forward	111	TTTTTTGCATCGATCAACTCAGCTGGCATCCATTGCATC TGCAGCTTCTAGC[Y]TGCMATTTACACYMKTGCAAGATCTTACYGKCCCACTTCAKCTGTTCATCACATY	3048718|F|0-26:C>T-26:C>T	No
ARC-00092	3	878615	878634	Forward	125	TGTTTGGGGGAGTTTCTGCCAACTGAAGATTCTAGGAGAAGCTGCAGCTGTTAGAAACTCC[M]CCAAACATACCCTTAACGAGTGGGTAAACGCTATACATAGCCCGTAGCCCCACTGTTTCAG	5143398|F|0-19:C>A-19:C>A	KASP assay developed	AAGCTGCAGCTGTTAGAAACTCCA	GCTGCAGCTGTTAGAAACTCCC
ARC-00094	3	1504637	1504686	Reverse	110	TGATTGGAAGTTGGGGAGAGGCTAGGTTGTTAGC TGCAGATTCATTTTATCATG[Y]ACARTCACCTGGAGTAGGTGGTACCTGCGRGARAKTTA AGTACTATGGTCA	3051550|F|0-20:T>C-20:T>C	KASP assay developed but no clear pattern	GTTAGCTGCAGATTCATTTTATCATGC	GTTAGCTGCAGATTCATTTTATCATGT
ARC-00095	3	1629632	1629684	Reverse	108	TGTACCGGTTCATCTGTTGCTTCAGCTGCCTGACAC TGCAGAACAAAGCAGAG[S]AGAGTKGCAACAGCAGAKTAGCGTCTAGTTTTGTTCMTGGGCCAACAGAAC	3056447|F|0-17:C>G-17:C>G	KASP assay developed	GACACTGCAGAACAAAGCAGAGC	GACACTGCAGAACAAAGCAGAGG
ARC-00096	3	1685410	1685474	Forward	123	TGCAGTTCBTWTRCTWCACACAGTAGTGACAGAGCATATAAAAGGTTTCAGCCTATGAGCTTATG[S]AAG GATATGTTACTGGGAGACTGGGAGTAACTGGGTTGTTCTACTGAATTAAAG	5401136|F|0-8:T>C-8:T>C	KASP assay developed	AAGGTTTCAGCCTATGAGCTTATGC	AAGGTTTCAGCCTATGAGCTTATGG
ARC-00097	3	2862879	2862936	Reverse	114	CTTTTGGCTCAAGTGACCAACTGAATCTGAATGTGGGTGGCC TGCAGGTAAGTG[K]CAGTACTAACTTGCRAGGCCAACAATCAACTGGTTACYRATCTRATCTAGTATTGC	3443465|F|0-12:T>G-12:T>G	KASP assay developed	GGTGGCCTGCAGGTAAGTGG	GGTGGCCTGCAGGTAAGTGT
ARC-00098	3	4388275	4388297	Forward	112	TGCAACAATAGCAGAGGATTTTATCAGAAACC TGCAGCCTTATCTCCTATTKKT[K]TCTGATRTGTAGGCCCAAACTKGCAAYRACATGAGTATTGCATGTG TGTGTGA	5388640|F|0-22:G>T-22:G>T	No
ARC-00099	3	4801805	4801827	Reverse	117	TCGAAAAGC TGCAGGTTAGTGCCGTTTCCCATCCCATCAAATCAGATCCAAGGAC[M]CCGCTRTCCTATTCCWCCCCTC GGCTCGGCCGGCTAGTTTCCAAAAGCTGCAATCCA	5394181|F|0-46:A>C-46:A>C	KASP assay developed	CCCATCAAATCAGATCCAAGGACA	CCATCAAATCAGATCCAAGGACC
ARC-00100	3	7116587	7116607	Forward	114	TGAGATTCCAAGTATTCTATCTGGTCGGAGATTGC TGCAGTTGACGCTTTTGGTC[R]TCTTGCTTGGTGCCTATTTGRTACCCATTCATYATCACTATCAGACCC ACTTTC	3055034|F|0-20:A>G-20:A>G	KASP assay developed but monomorphic	GCAGTTGACGCTTTTGGTCA	CTGCAGTTGACGCTTTTGGTCG
ARC-00101	3	8444824	8444871	Forward	110	TGTTCC TGCAGGACGGTGGCCACTAATAACTGCCACACTGGTATACGTACGTA[M]TYYYTCYGTTTCRAAATRTT TGACGCCATTGACTTTTTATCATATGTTTGAC	5382738|F|0-60:G>A-60:G>A	KASP assay developed but no clear pattern	GCCACACTGGTATACGTACGTAA	GCCACACTGGTATACGTACGTAC
ARC-00102	3	12537399	12537442	Forward	107	GAAAAACC TGCAGTTCAACTTCAACCAGTGACCAATGACCTGAGACCTGAC[Y]GGGTCMRTCACAGGTTCTGAYAACA GGCTGGCAACCACATATTTTGACAAA	3054780|F|0-43:T>C-43:T>C	KASP assay developed but monomorphic	ACCAATGACCTGAGACCTGACC	GACCAATGACCTGAGACCTGACT
ARC-00103	3	13070892	13070939	Forward	110	TGCAC TGCAGATGGACACCATGGAGAGGTTTATATASGCACCAGAGAAGCTAA[R]TTA AATGAGAATCACGATGGACACAGGTTATGTCTGGGATTTTCCCAAAAAA	9761818|F|0-48:G>A-48:G>A	KASP assay developed but no clear pattern	GTGTCCATCGTGATTCTCATTTAAT	GTGTCCATCGTGATTCTCATTTAAC
ARC-00104	3	13242006	13242056	Forward	109	TGCAGATTGAGTTCTYGVCAGCAAGTCTTYTATCAAGCYATAAAGAAYAAR[M]TATCTCTTA ACGAGTTGCTTGATGGAAGTCGTGGCAATCTAAATGATAAGAAAT	3990221|F|0-15:T>C-15:T>C	No
ARC-00105	3	13606218	13606257	Reverse	107	TAAAAAGGGATTTCATTATGCCC TGCAGGGTAACTATAGCTAGATTTYTKKA[S]GKTGCTTACAYGTWCTACTTTTCATAGGCCAGTAGGTT TTACTTCTAGAT	3061871|F|0-29:C>G-29:C>G	No
ARC-00106	3	17422879	17422892	Reverse	112	TGCAGCTTCTGAACTTGTGTCAGTTTCTTGTCCATGACYATRTACCTCCCTATAAA[W]TTYCCCTGTTCT TACTTGGCAGCAGCAGTACTTTCTAAACGAAACAATTTTT	5403535|F|0-56:A>T-56:A>T	KASP assay developed but no clear pattern	GCCAAGTAAGAACAGGGRAAT	GCTGCCAAGTAAGAACAGGGRAAA
ARC-00107	3	20487967	20488025	Forward	114	TGCAGAATTTCACCATCTATCTCAACCCAAGGGATATGCGCAATCTTTGGCCAGWCAA[Y]RCCACATTCT TTTCTGAGTCTATCCTTGAGCACTGGGTTACAGAGTGCGACT	5392469|F|0-58:T>C-58:T>C	KASP assay developed	GCGCAATCTTTGGCCAGWCAAC	ATGCGCAATCTTTGGCCAGWCAAT
ARC-00108	3	20945886	20945943	Reverse	116	TCTGCTTTATGCATGTGTTGGGTTGGCATTAAACTATTTAGAGC TGCAGATTTTGG[R]YTGYTCAGKGAGGAARATTGGRGRTACAYATRTTGATTTGGGKGTTTACAGATCGG	5142730|F|0-36:G>A-36:G>A	No
ARC-00109	3	21681288	21681318	Reverse	110	TAAGAAAGCTCTAC TGCAGGCAGTGGCAACAGAYGATGAAGGATATAATGGC[M]TCTATTCCTTTCTGGATTTTCATTA AATAATAGAAAATAGCAGTCGCATGATA	9756975|F|0-38:A>C-38:A>C	KASP assay developed	ATTATTTAATGAAAATCCAGAAAGGAATAGAT	ATTATTTAATGAAAATCCAGAAAGGAATAGAG
ARC-00110	3	22541284	22541324	Forward	109	TCTGTTCACTTC TGCAGAAAGARCATTTTGRTATCAGGAAAGGKAAAGCGCC[Y]GARGATGCCATCRACTGGAAYGATTTCA AGTCCATGACCTTCACTCGAGCTG	3055212|F|0-53:G>A-53:G>A	KASP assay developed	ATCAGGAAAGGKAAAGCGCCC	ATCAGGAAAGGKAAAGCGCCT
ARC-00111	3	22793430	22793474	Reverse	108	ACACCTGCCCGCCCTGCATGCCTTGC TGCAGAAAAGYTTCTACAACTCCTG[Y]ATGCATGTCCRCAKATATGGGTAGCCTGGCTCGTCCSRAAAGT ATTTTTTAC	5395848|F|0-39:T>G-39:T>G	KASP assay developed	GCAGAAAAGYTTCTACAACTCCTGC	GCAGAAAAGYTTCTACAACTCCTGT
ARC-00112	3	24627704	24627714	Forward	115	TGAATACAAATAAGAAAATGAAAAGGGGACCAAAAGAGAACAC TGCAGCTTTT[K]CACCACRRGAGCTACAATCCAATAGTTSCACAGGTAACGTAAAKAACTGAAATATGAA	3999381|F|0-10:T>G-10:T>G	KASP assay developed	CCAAAAGAGAACACTGCAGCTTTTG	ACCAAAAGAGAACACTGCAGCTTTTT
ARC-00113	3	24816094	24816099	Forward	118	TAATGTCCGACCATGAAAACATCCACAGCAAGAGACAATCAAAGCC TGCAGA[M]GACCRAACATTTCACAAAWARCAGGTACCAATGAATCTCTAATTTCARAGCYGTTACAGATC	3772396|F|0-6:A>C-6:A>C	KASP assay developed	CAAGAGACAATCAAAGCCTGCAGAA	AAGAGACAATCAAAGCCTGCAGAC
ARC-00115	3	25966693	25966721	Reverse	113	TACAGCTAATATGC TGCAGTTAGGCCGAGTYTAGGGCYYRTTTAGTACGCGAAAA[K]AAAAWTTTTCWRTGTCATATTRGAT GTTTGACCGGATGTCGGAAGGGGTTTTC	4393348|F|0-67:G>A-67:G>A	No
ARC-00116	3	26382397	26382404	Reverse	118	TGCAGATTACAAGGTMAATTCTTATCCCTTATAWWTGSTMTATTGACRTCCATGTGGTTTYG[W]TMTTAT TAAATTGGCTGCATGCTGACTGATGGTTCTACCCTTAATGTCCTTA	5404625|F|0-37:G>C-37:G>C	KASP assay developed but monomorphic	AGTCAGCATGCAGCCAATTTAATAAKAT	AGTCAGCATGCAGCCAATTTAATAAKAA
ARC-00121	3	32703627	32703658	Forward	111	TGCAGATATTATCATCCAGATC TGCAGTAACTTCRTAAATTTACACAAGGCAA[M]CAAGCAATGCAAGAAGWACCAACTGTAGTCTTA ATTTAGCGGAGAACGAATAC	3772372|F|0-31:A>C-31:A>C	KASP assay developed	CAGTTGGTWCTTCTTGCATTGCTTGT	AGTTGGTWCTTCTTGCATTGCTTGG
ARC-00122	3	33595180	33595217	Reverse	108	ACATAACTTGAAAGTTGAAACTCGAACTATACTAAC TGCAGYAAAACGTKC[R]TGRTAATTAGGCCAAAAAACGATGTTTCTTTATTACAGATCGGAAGAGCGGTT	5404238|F|0-15:A>G-15:A>G	KASP assay developed	GAAACATCGTTTTTTGGCCTAATTAYCAT	AAACATCGTTTTTTGGCCTAATTAYCAC
ARC-00123	3	33616778	33616795	Forward	109	TAAGTGGCAAACAAATAAGGCTAACACAACATGTAAC TGCAGTCAAATTACTGG[W]GATTGTAKGAAAAYATAYATGAAACAATCCAAATTATKYCTCTMTRAACAT	3765136|F|0-17:A>T-17:A>T	No
ARC-00124	3	35270422	35270485	Reverse	119	TTTTAGCAGGATATGTTCTGTCCATCAAAAAGTTGCTATATGAGCAC TGCAGT[M]TGCAAAACWAAAATGKAGCTGAATTTGTTTGAAAACTACACCYTCTWYTATATTTTCTTTAG	4385319|F|0-6:A>C-6:A>C	KASP assay developed but no clear pattern	AAAAGTTGCTATATGAGCACTGCAGTA	AAGTTGCTATATGAGCACTGCAGTC
ARC-00125	3	36117945	36117999	Forward	109	TGCAGATAACCTGGTVAAGATGTTAGATCTTGCACCACMTGGAMGRGARGAGAT[M]CTTA GCCTGATTTCACTCCGAATCCCATGTTGGAGGTGCTATTCTTCCTTC	3998491|F|0-38:C>A-38:C>A	KASP assay developed but monomorphic	GATTCGGAGTGAAATCAGGCTAAGT	CGGAGTGAAATCAGGCTAAGG
ARC-00126	4	5139505	5139511	Reverse	118	TGCAGGTTGGAARTTGTATGCAGYTAGCTAGATCACTTTMTTWTCACAAYWYACAAGATTGCS[R]CTYTA TTAGCTATAGTTTGAATCTAGGATGGTCTGCCATAAGGAGCTTTAA	3989978|F|0-51:C>T-51:C>T	KASP assay developed but no clear pattern	ATCCTAGATTCAAACTATAGCTAATARAGT	CCTAGATTCAAACTATAGCTAATARAGC
ARC-00127	4	5258199	5258230	Forward	108	GTGAAAACATTGACATACAC TGCAGGAGCTCTCCTGGAAACRAACATTAYA[R]YTTGTGAATAYTTAGTTCTGGACAHTTTCCTAATTA ACATTTCGATGCAACT	3438906|F|0-31:A>G-31:A>G	No
ARC-00128	4	12064222	12064237	Reverse	115	TGGCCAGTAAACAATATCACTGAAAAAAAC TGCAGCCTATTTGCTGTACATACACA[S]TGAATTTCCCTTA ATCACATGAGATAGGAGTGACCTAAAACTAACAGTTAATTA	5404734|F|0-26:G>C-26:G>C	KASP assay developed but no clear pattern	CAGCCTATTTGCTGTACATACACAC	CAGCCTATTTGCTGTACATACACAG
ARC-00130	4	15454956	15455001	Reverse	111	TGCCAAGGCTTCCTATTTTTGCTGAACTGC TGCAGCAGWATAGTGCCACCAAAT[R]AAAGBGAACACRTAAGCATATTGTTTGSGASARRATCAYAGTTC GGAATTTC	4392456|F|0-55:C>G-55:C>G	No
ARC-00131	4	16027087	16027110	Reverse	124	GACATCCGTCGAGGCTGCAGCGGGAGACGCGCCGGAAGTCCCTCCGGACTCGTCTTGCACC[R]CCTTCGCCCGCGCCGCCCTGTGAGACAGCTATGGTTCAGACAACACTCGAACAAAATCAC	5402934|F|0-46:A>G-46:A>G	No
ARC-00132	4	16732093	16732129	Reverse	108	TTTTTTCCGCTTTTCTACCCCTCTGCCGTCTGTCAC TGCAGGTGGGGCCCA[B]CTGCACAGGGAAGGAGAAGGTTTTCCAAGGCTTACAGATCGGAAGAGCGGTTC	3753045|F|0-15:G>C-15:G>C	No
ARC-00133	4	18522564	18522594	Reverse	116	TCAGACAAAAGCAGAGC TGCAGGAGAGAAAGGAGCAAAACAYTRTTAGTCAATTAC[R]AAAATAWCCTCYGAKATATTA AATTGGTTATTTATATCATTTGTGGAACAGTTTT	3048924|F|0-51:C>T-51:C>T	No
ARC-00134	4	23051822	23051860	Reverse	108	TGGTAATAGCTTCTTCAATTTC TGCAGCTTYAGAAAATAATCTCCAATTCTC[W]TGATTTGCAATCRTTGTATACATTTCTTCTTGTTCATC TGATAATTTGCTA	4393248|F|0-30:A>T-30:A>T	KASP assay developed	AAGAAGAAATGTATACAAYGATTGCAAATCAT	AAGAAGAAATGTATACAAYGATTGCAAATCAA
ARC-00136	4	24023730	24023775	Reverse	112	TACCCAGTGCTTTAATTGCGGCATCAGCAGC TGCAGCAACAACATYKGGGCTTGT[Y]GATGTGGTAAGMTGYGMTAACTGAGGTACCAATAGCAATCAT CAGTTCGTTC	3057753|F|0-24:C>T-24:C>T	No
ARC-00137	4	25380632	25380677	Reverse	108	TTTATACCTTGACGAGGTTGCTGATGTC TGCAGGTACTTCTCCAGAGAAATC[W]ATTGCRAAGAACCCARARTCTGCATGGTAGCATTTTA AATTGGACAGCGCA	3752860|F|0-42:A>G-42:A>G	KASP assay developed	GCAGGTACTTCTCCAGAGAAATCA	GCAGGTACTTCTCCAGAGAAATCT
ARC-00138	4	27734586	27734612	Reverse	108	AGCAGGTAC TGCAGTAGAATCCAACGCTGAAATGRCAGGCTATTCAAAGAGC[R]TAACATACAGGAAAAAGGTACTRAA ATCTTACCATCTGTTGCTGAAGCTTC	3450676|F|0-25:G>A-25:G>A	KASP assay developed but no clear pattern	GAAATGRCAGGCTATTCAAAGAGCA	GAAATGRCAGGCTATTCAAAGAGCG
ARC-00139	4	27782473	27782487	Reverse	112	TGCAGGGGCGTGCCTACCGACCTGCCGCTGCTACTTGTCCAAACAACTCGGATTA[Y]AGCTTTCGMAGTT GCAGCCTTGCAGAGCAAAAGCATTGGGAGCGCGTGCCCTG	3061709|F|0-55:T>C-55:T>C	KASP assay developed but no clear pattern	ACTTGTCCAAACAACTCGGATTAC	CTACTTGTCCAAACAACTCGGATTAT
ARC-00140	4	27886087	27886149	Reverse	120	TCGATCGCACGCTCTCCATGCATGCACCAATATAATGTCGTCGAATGC TGCAGA[R]CGCGTCTATTCAGGTATATATGTAGGTAGAGTTRTRCRTAGTACTCYCWYCTTYCAAAAGTY	3055309|F|0-40:G>A-40:G>A	KASP assay developed but monomorphic	ACATATATACCTGAATAGACGCGT	CTACATATATACCTGAATAGACGCGC
ARC-00143	4	29699511	29699526	Forward	108	TCCCAGACTGACACTGTCCCCTCCAGCGCCAGAGGC TGCAGCAGAGGCTGC[K]CCACTGCTGTCAGCGTCCYGGWYAGGCMCAGTGCTGCTGTCCTGTAGCGTCRA	5390876|F|0-34:T>C-34:T>C	No
ARC-00147	5	7214510	7214548	Forward	111	TAGAGATTAGGCTC TGCAGAAGTCTACAATCAATACCCGTTGGTAGTTTCRC[R]KAAYTTTATCRCCTAYAGGACCTGAAGATC TCATGGTGCGATAACTTGGTGTGC	3441619|F|0-36:A>G-36:A>G	KASP assay developed but no clear pattern	AATCAATACCCGTTGGTAGTTTCRCA	CAATACCCGTTGGTAGTTTCRCG
ARC-00148	5	7309276	7309290	Reverse	112	TGCAGTTTYTTAGGTCCTAATGAGGGGTCATCCCRCAGCAACTCCAGTACTCRGT[S]AGCTACCMATTTA TTTGAAGCCATTGTTTCACCGCAATTATTAAAAGAACCAC	19322100|F|0-34:G>A-34:G>A	KASP assay developed but no clear pattern	CAATGGCTTCAAATAAATKGGTAGCTG	CAATGGCTTCAAATAAATKGGTAGCTC
ARC-00149	5	14842724	14842751	Reverse	111	TGTTAGACGATTTCAGATCCCTATGGATCACTGGTGGAC TGCAGTGCTCATGAAG[R]TACTYTAAYCCCCTGAYMAADKTTACAGATCGGAAGAGCGGTTCAGCAGGAA	3762417|F|0-34:A>C-34:A>C	No
ARC-00150	5	18423754	18423773	Forward	111	TCAGGACCATTTGCTCCCTGACTGGATGTTTCC TGCAGRAATTTACATGTTR[S]CTTAYATATRWTGCTACAATAGATRCACTAGMTCCMTTCTGTWGAATTC AACCA	5395853|F|0-19:C>G-19:C>G	No
ARC-00151	5	19012106	19012132	Forward	108	TACTGAAGCCTTCCATAAAGCCATAC TGCAGCAGYACTATTGRRYCTSMTTD[S]TTTTKTCCCTTTTCCAAYTATTGGCTTTA ACGATTGTCAACCACCGGAACT	3049935|F|0-26:C>G-26:C>G	No
ARC-00152	5	19014015	19014057	Reverse	109	TCCGTCATGGCACCTAAATTGTAC TGCAGTGGTCTTTGATAATAATAATAR[W]AATKTATAATGATCAAAACAGGCCTTTGAAACTTCAGTACA AAGGCCTTCCTA	9759814|F|0-27:A>T-27:A>T	KASP assay developed but no clear pattern	ACTGCAGTGGTCTTTGATAATAATAATARA	ACTGCAGTGGTCTTTGATAATAATAATART
ARC-00154	5	20316123	20316135	Forward	113	TCTTACCTTCTTGTGACCTGTATTTGGTTGATTTTGTCCTC TGCAGCTCAAYTT[Y]GGGGTGGATGAATCATACAATTTRTCAGTGCCTGCRACTGGAARTCCAATTWMWG	9759135|F|0-10:T>C-10:T>C	KASP assay developed	AAATTGTATGATTCATCCACCCCG	AAATTGTATGATTCATCCACCCCA
ARC-00156	5	21697935	21697972	Reverse	109	TTGCGAGTCCGGAGTTGGGC TGCAGTAGCGACCGGATAGACTACCCTGGTGA[H]GTAARTTGAGCTCCTYDCCWCCGTCAGATCACGCAT GTACGGTTCAGATTAA	3765533|F|0-32:A>C-32:A>C	No
ARC-00157	5	22126729	22126784	Forward	112	TGCAGTACGTGCAAGGCAGCAGCGCAACACCAACRTGCGTRGCAGAGGCATCAGCA[K]CAGMAGCA GCAGCATCAGCAGACAGTGCACCCGAAATCCAAGCGGGAGGCAA	5401417|F|0-65:G>T-65:G>T	No
ARC-00158	5	23342766	23342812	Forward	109	TGGCGC TGCAGGCTCCATGACGCTTTCTGAGGTCASACAAACGGTAGCAGCGM[K]ATAGCCAGCTACTAGTARTAC CTAGGAGTAGCTTATTAGCTGCATGGTTCA	3991124|F|0-47:T>G-47:T>G	KASP assay developed but monomorphic	AGGTAYTACTAGTAGCTGGCTATC	CTAGGTAYTACTAGTAGCTGGCTATA
ARC-00159	5	23373791	23373805	Forward	109	TCGAAATAGAAATGTGGGAGTAAATCCAACATGGTGC TGCAGTGTTAGTTG[R]TRCARTTCTCCTGGKACATATTYATYCMGATATGCTCAAATCTCAATCARCATT	5406200|F|0-19:A>G-19:A>G	KASP assay developed but no clear pattern	AACATGGTGCTGCAGTGTTAGTTGA	CATGGTGCTGCAGTGTTAGTTGG
ARC-00160	5	23611047	23611110	Reverse	119	TAATCTCTAAACTCATAAATTAATAACAAAGGCGTAGTGCAGTCGAC TGCAGA[B]GATTCTDATCCTCTCTRGCYTCRCCACGTCTAGGRGCAAATCCGCCATTTTGCCACAGCTCT	3054854|F|0-6:C>G-6:C>G	No
ARC-00162	5	23874724	23874779	Reverse	111	TGTTATTGATCTCAATAAATGGAGGGAGCATGATGTGAC TGCAGTTCRTAAT[M]GAGTACTCCAAAAGGTTAGTATTGAATAGTGAYKCTTAGCAGYTGTMTTTTCWTC	9759889|F|0-13:C>A-13:C>A	KASP assay developed	ATTCAATACTAACCTTTTGGAGTACTCT	CAATACTAACCTTTTGGAGTACTCG
ARC-00163	5	25519256	25519298	Reverse	110	TCCAGCAGATGTGGCCGCCGGCCAGCC TGCAGTTCATCGGCACTGGAWAGGCA[M]GGCGAGAAGAAAGGCACGTATTGMGAGAATCGATCCCC ACAATTAAGCAGCA	3440916|F|0-65:C>A-65:C>A	KASP assay developed	AATACGTGCCTTTCTTCTCGCCT	ATACGTGCCTTTCTTCTCGCCG
ARC-00164	5	28547083	28547112	Reverse	110	GAGTATGCAGAC TGCAGACTGCAATTGGAGTTCTGRTTTCTGAAACAATASG[K]AAAACTYTTKRCAACATTCTRAATCCAT TTTGCTCCACCTGCTGAAAGTCTGA	9743551|F|0-40:G>T-40:G>T	No
ARC-00166	6	4398633	4398672	Forward	110	TCAGTACAATGGCC TGCAGGKCTGAAACRTRCAARTGTTTTGTACTYTGTYRT[R]TATTCTTCATTA ACATTTTCAATGCATCGTTTTATTTTAACAGCACCTTGTA	3051620|F|0-39:A>G-39:A>G	KASP assay developed	AAACGATGCATTGAAAATGTTAATGAAGAATAT	CGATGCATTGAAAATGTTAATGAAGAATAC
ARC-00167	6	4412392	4412447	Forward	112	TGCAGGCTGTTGCAACRGTACAGHTRTGCAATACTACTTCACTGYGATGTAGGTGC[M]CAAATTTATRAG AGTTTAAATACCAACCTTGATGATGCTGCGGCACCGTCAG	5405867|F|0-66:A>G-66:A>G	KASP assay developed	ACTTCACTGYGATGTAGGTGCA	ACTTCACTGYGATGTAGGTGCC
ARC-00168	6	4655542	4655599	Forward	114	TGCAGGTACGACATTGCCGCGAGCTCCTCTCCACCTCGCCAATGGCGATCRWTCTCTT[S]TTGATTTCTC TAGCCTTCTTCTCCTTCTTGATGATTTCTCGTGTGTATATGC	3061673|F|0-58:C>G-58:C>G	KASP assay developed	GGAGAAGAAGGCTAGAGAAATCAAG	GGAGAAGAAGGCTAGAGAAATCAAC
ARC-00172	6	9576136	9576189	Forward	109	TGCAGCAGKAAACAGTGCAGTATTRTCAACCCCTATGRACTCGACYSTTGAAG[W]AAACCAGTGRYCTTG TCCTTGCTCTTGTGCACGTCAAATAAATCCTTAAAAG	3440875|F|0-53:A>T-53:A>T	No
ARC-00174	6	11100755	11100773	Reverse	107	TGCAGCAGATGCTGGCAGCCGGAKCRTAGTKCCAGCAACCGCGGCTATATA[K]WAGYACTTACTTATCGA ATGATACTGCATTAGCGTATGTGTAATCCCAGCTC	3055407|F|0-55:C>T-55:C>T	KASP assay developed but monomorphic	CCAGCAACCGCGGCTATATAG	CCAGCAACCGCGGCTATATAT
ARC-00175	6	13879852	13879908	Reverse	111	TCACAGGTCACGTGATTTTACGCACGAAATATGTGCATC TGCAGCTTATAGC[R]TCRTAGATTCTTYACCRTYTCACCYACGAATCGATTYGTGACTATGGSTTGAATG	5405285|F|0-13:G>A-13:G>A	No
ARC-00177	6	18012850	18012855	Forward	126	TGTTGACCTCCGCTGCCTTCCGCGGCCAGTGCTCCCCCGCCACGGCGTACTGCTGCTGCAG[MACCATCGCCGCCACCAAGTCTACCTCGCTGGCTTGCCCGAACACGAAGGCGGTGAGGAAGGTT	5398605|F|0-5:A>C-5:A>C	KASP assay developed	CGGCGTACTGCTGCTGCAGA	GGCGTACTGCTGCTGCAGC
ARC-00178	6	18088124	18088144	Reverse	108	TGCGC TGCAGCAGRCAAGTAGCARTGGGCTGCCAABAGGGCTGCAAACRCAGC[Y]RAACACACCCTATATATT TGTTGACTAAACTGCCGCATGTATACCATATA	3062222|F|0-30:T>C-30:T>C	KASP assay developed but monomorphic	TAGTCAACAAATATATAGGGTGTGTTYG	TAGTCAACAAATATATAGGGTGTGTTYA
ARC-00179	6	19464403	19464462	Reverse	116	TACATTGATAATTAATTTGCTTATTTTTTGCTTGTAGAACCTAC TGCAGAATTA[Y]TTATTCCTCRTAAGACTATGGCCCTKCTTAGATTTCAACTTTTTTTCTTCRAACTTTC	3055675|F|0-20:A>G-20:A>G	KASP assay developed but no clear pattern	TGTAGAACCTACTGCAGAATTAC	GCTTGTAGAACCTACTGCAGAATTAT
ARC-00180	6	22119790	22119819	Forward	109	GACCTGGCGGCGTCGGCGTCGC TGCAGGTGCAGCAGCAGTTCTACCACGAA[W]CCGGCACCAAGGTAAAGSRAGCGCGGAYAAGCTGTTCGA TTAATGTCTCGTGA	4387667|F|0-29:T>A-29:T>A	KASP assay developed	GCAGCAGCAGTTCTACCACGAAA	GCAGCAGCAGTTCTACCACGAAT
ARC-00181	6	22250927	22250948	Forward	113	TGGTCCTACAAGGCCTCCGGCAACTGCGGCGGC TGCAGCTACGCCGGYACCTAC[W]SCGAGAAGAAGTGCCARGCCAACTGCGGCGAYGCYTCCCAGAGATGG TAAATTA	3769380|F|0-56:C>T-56:C>T	KASP assay developed	CAGCTACGCCGGYACCTACA	CAGCTACGCCGGYACCTACT
ARC-00184	6	25851322	25851370	Reverse	109	TCGCGGTTAGCTGCCGTGTTCGAGACTGAC TGCAGGCTCAAGCTGGTTCCA[Y]TTCCCAACWCCCTACTYTYATTTTTCRCACKYAYGYTTTTCAAMCTT CTAAGC	19323030|F|0-21:C>T-21:C>T	No
ARC-00185	6	27591974	27592000	Forward	110	GTCTTGTTCGATAGCCAGTTTTGC TGCAGYCAACAATTGAAAATCGCTGCA[M]CTTGCAGCCGTTTTGAACTACMRTAGGCGYATCTGCTAYCA AAAAATCTCTTTC	5392600|F|0-27:A>C-27:A>C	KASP assay developed but no clear pattern	GTAGTTCAAAACGGCTGCAAGT	GTAGTTCAAAACGGCTGCAAGG
ARC-00186	6	29415564	29415585	Reverse	109	TCATTATCAATAACTTTATCTCATTTAATTTC TGCAGACTATATCTGCCAGA[M]TGTCAGAATGAAGARATTA AGTATATTGAATCAGGGGAATACTTTTTTTGTT	3767922|F|0-20:A>C-20:A>C	KASP assay developed	AATTTCTGCAGACTATATCTGCCAGAA	TCTGCAGACTATATCTGCCAGAC
ARC-00187	6	29577428	29577455	Forward	110	TATATCAGTGACACAAGTATGTAC TGCAGAGGAGATTCATCTYTGTGGAGAT[Y]TRCCGTAMTGTAACARGTAGAGAGCCYTGCCAAACAGRTA TCTCAATGACATG	5400608|F|0-44:G>A-44:G>A	KASP assay developed but no clear pattern	GAGGAGATTCATCTYTGTGGAGATC	AGAGGAGATTCATCTYTGTGGAGATT
ARC-00189	6	30926471	30926515	Reverse	108	TAACAGAAGCAGCTTTTGGAAAAAGC TGCAGCTGGGAYAAGCTCCYCCAAA[Y]AGGGCCAAARTCACTGTCAATGTACTGMRAAACTAGTRCTAAT AATTTAACC	5401687|F|0-19:T>C-19:T>C	KASP assay developed	CATTGACAGTGAYTTTGGCCCTG	ACATTGACAGTGAYTTTGGCCCTA
ARC-00192	7	2072144	2072183	Forward	110	GACAAAGATTCTTC TGCAGTATCAGTGCAGCGGWGKGTACAACAYATTGRTTG[R]TACCGCCTTATCACYATYGATTGGAMAAA AAACAACACTGTTAGGGTTTTTC	19322975|F|0-39:G>A-39:G>A	No
ARC-00193	7	2072144	2072174	Forward	112	TACAAAGACAAGACAAAGATTCTTC TGCAGTATCAGTGCAGCGGWGKGTACAACA[Y]ATTGRTTGRTACCGCCTTATCACYATYGATTGGAMAAA AAACAACACTGTTA	3058564|F|0-57:C>T-57:C>T	No
ARC-00195	7	4661018	4661046	Forward	109	TGTAGGCTTCTTTGTCTTATGTG TGCAGGAACAGGTAAGCTCACCATCAAAC[W]AACTGACACAAAGATCAAGTATTWGGCCAGCACTACAGA CGCAAAGAAAGGA	3987858|F|0-29:T>A-29:T>A	KASP assay developed	GAACAGGTAAGCTCACCATCAAACA	GAACAGGTAAGCTCACCATCAAACT
ARC-00196	7	7330009	7330044	Reverse	111	GGCAGCGGCGTGGCCCGGGC TGCAGKYGGGRTTCTACCATGYSAMGTDCCCTG[K]CGCGGAGGAHGTCGTGCTGGGCGAGATGAGGAKGA TCCCACGCTCGCGCCGTC	3453218|F|0-27:G>T-27:G>T	No
ARC-00198	7	7357882	7357898	Forward	123	TCACGACTATTGCACTTCGAGTTCCTCCTCCTCTGTTCCTGAGCTGCAGAATCCTTCCCC[R]GTTCTGTTCACCTGCACGCACAGGTGTACGGGACGAGCAGGTGCCTCCGGAACTCCGTCC	10272602|F|0-16:A>G-16:A>G	KASP assay developed	GTGCGTGCAGGTGAACAGAACT	GCGTGCAGGTGAACAGAACC
ARC-00200	7	17184054	17184065	Forward	112	TGGGTATCGTTTCATTTGTCATTTGAGGGAGAGGAGAGAC TGCAGGGTTGAC[W]TATTTCAATTCGGTAGTTGCTGCAAACCCGTTAGACATCYGAAAARGCGTAAATTA	3059378|F|0-12:T>A-12:T>A	KASP assay developed but no clear pattern	AGGAGAGACTGCAGGGTTGACA	AGGAGAGACTGCAGGGTTGACT
ARC-00201	7	17227423	17227440	Forward	113	TAGATCAAGGTGGTTGATGACTTTATATCACTGT TGCAGAGCATKAGGTGTTTT[Y]ATYGTGGCGGCGCGACCAAAAACGTTGCCAACACYCACTTCTCTCTT CAAACTG	3449963|F|0-20:T>C-20:T>C	KASP assay developed but no clear pattern	GGTCGCGCCGCCACRATG	TGGTCGCGCCGCCACRATA
ARC-00202	7	18631098	18631120	Reverse	109	TTTGAC TGCAGCACRCCTTCTAAAMCATCATCTWATTTAGAACAGRTGGAGT[R]GAAKGTGAGGCCACGAAATGCA ATCATAGTAGCTTTACTGGTTGCAGCTAAC	9758819|F|0-50:G>T-50:G>T	KASP assay developed	GCATTTCGTGGCCTCACMTTCT	GCATTTCGTGGCCTCACMTTCC
ARC-00204	7	19360517	19360534	Forward	107	TAGTATAATAAATTTAAACAAACCTTCGTACAAAC TGCAGCGKAGTTTAGAT[K]TATAAGTYGTATMTTCACYGAGCTTGAGAAGTGAGTWTACTAAACAAAGAA	3055531|F|0-17:T>G-17:T>G	KASP assay developed but no clear pattern	ACAAACTGCAGCGKAGTTTAGATG	GTACAAACTGCAGCGKAGTTTAGATT
ARC-00205	7	19740670	19740706	Reverse	109	TCTGATTCTCTCTGCATAAC TGCAGTCTTTGTGGCACATAAGGAGATTCTGCG[R]TGATCTCTGGGAGATAMCATGTATATCCCCTGATG TTAAAGCCAGAGTATA	3439280|F|0-33:G>A-33:G>A	KASP assay developed but no clear pattern	GGCACATAAGGAGATTCTGCGA	GGCACATAAGGAGATTCTGCGG
ARC-00206	7	21509547	21509554	Forward	117	GGCGAACTTCTCCGCGGCTGCCTGTCAGTGTCCGCCGCTGTCTTC TGCAGCG[M]CGCCAGCSTAAGATTASTTGGGCCGACGTAATTAGCAGCCCATCTAACAASATRGGSCYWA	9759056|F|0-64:C>G-64:C>G	KASP assay developed but no clear pattern	GCCGCTGTCTTCTGCAGCGA	CCGCTGTCTTCTGCAGCGC
ARC-00207	7	22277766	22277794	Forward	110	AGAGACTATGATATAATCTAGCGC TGCAGGACAAGGATGYGGAGAGATGGYG[Y]GAGAGGATAYATTGGAAAAYATAAGTAGATCCTCTARCT TACAGTTCTCTAAC	3990970|F|0-38:T>C-38:T>C	No
ARC-00209	7	24948379	24948426	Forward	109	TCTCC TGCAGSCTTTTTCCCTKGCTGGTTTTGCGGAACAAGGAAAGCTTAGG[S]TAAATSACATTATCACACACA CAAATTTAAATACACCTGTACGTTCAAAAGA	3058713|F|0-53:C>G-53:C>G	KASP assay developed but monomorphic	GCGGAACAAGGAAAGCTTAGGC	GCGGAACAAGGAAAGCTTAGGG
ARC-00210	7	27050985	27051010	Reverse	108	TTTGATC TGCAGTATTGCRCCGAAGCAACRCAGGTAAAARCTCATAATAGR[M]TATASTWYCTGGCCATCATGTCGA TTGCTGTTCTTGCCTGTAGTGTACAATC	9762370|F|0-44:C>A-44:C>A	No
ARC-00211	7	27583697	27583713	Reverse	109	TGCAGGACCATGAAAAARTSGTCAACAACRCATATGCTAAGATGAKAAAGAMA[Y]TTTGTTTAGTTCAG CGTATCTTCAGGAAAAAAAATCTAACTAAAAAAAGAGA	9759295|F|0-19:C>G-19:C>G	KASP assay developed but no clear pattern	GAAGATACGCTGAACTAAACAAAG	CCTGAAGATACGCTGAACTAAACAAAA
ARC-00213	7	28571882	28571933	Reverse	112	TGAGAAAATCCTAACATGAGAATCGCATAGGATATAAACC TGCAGATTGATGACACA[R]TCGTKTAGAGGATCAGGTAGGCCTTCCGTTTTTTCACATTAGAGGTGAAAT	9744350|F|0-17:A>G-17:A>G	KASP assay developed	GATATAAACCTGCAGATTGATGACACAA	ATATAAACCTGCAGATTGATGACACAG
ARC-00215	8	2003347	2003359	Forward	114	TCCAATCTGAAAAGGGCAAATACAATTATCATCCTGCATGGC TGCAGTCCTACA[Y]TCTRTGCMGATAAKATTTACAGATCGGAAGAGCGGTTCAGCAGGAATGCCGAGACC	3758006|F|0-12:C>T-12:C>T	No
ARC-00216	8	8968236	8968251	Reverse	110	TGCAGTGATCTCTTYGAGTATAAYTTRTTCTTCATGTCAACAYKAGYAAAGCC[R]AGATTCTCAAATCCA CATGCTTGTTTTGCCATCAAATCAATGGCTTCTTTAGT	6997101|F|0-26:G>A-26:G>A	No
ARC-00217	8	9413476	9413482	Forward	119	TCCTCAATAGAGCACTGTGTTTCCCAGCATGTCTTTTGTCGATCCAC TGCAGT[W]AGATAGAATATTGCTCCAACCACCTGGTGGAAACATGGCABAAGTAWTGGYTTACAGATCGG	3751177|F|0-6:A>T-6:A>T	KASP assay developed	GTCTTTTGTCGATCCACTGCAGTA	GTCTTTTGTCGATCCACTGCAGTT
ARC-00218	8	10614787	10614810	Forward	127	TAGCGGTTGGTGTAGAGGTAGTGATAGCATTCTAGATCGCTGCAGTCCTCCCTGTCCGGGTAC[R]GAGTAGAGCGCATTCTGGTAGCAGCGAGCAAGCCAGTGCCTGAAGTATTGCAATATGATTA	13890260|F|0-23:A>G-23:A>G	KASP assay developed	ACCAGAATGCGCTCTACTCT	CTACCAGAATGCGCTCTACTCC
ARC-00219	8	17645974	17645997	Forward	112	TGTCCAGGCATAACTGCCATAGTTACCATGC TGCAGTKATTTACTTTGGAACAT[K]CTCTGTTATGTACGTTGAACTRCTTTGGAAAGTTACCAGAATTGC ATGGGTTA	4384093|F|0-6:G>T-6:G>T	KASP assay developed	GCAGTKATTTACTTTGGAACATG	ATGCTGCAGTKATTTACTTTGGAACATT
ARC-00220	8	18620171	18620197	Forward	127	TGACCCTGATTGGCAGACTAGTGATATTTTAAAGGTATTGGCTGCAGCTATGCTCTCAAAGTTT[W]TCAAATATTGGGACAGTGGGTTTAACTCTGCACTTGTCATTGCCACAATGTTAGATCCAA	3054571|F|0-22:G>T-22:G>T	KASP assay developed but monomorphic	GCAGCTATGCTCTCAAAGTTTA	GCTGCAGCTATGCTCTCAAAGTTTT
ARC-00223	9	1894850	1894898	Reverse	109	AAACTAAATTGCAACAAAATGTTTATAGTATC TGCAGAAGCATATGATGCAG[R]CMTAAGAAATGTCACATTTSATTCAAWTCWATTCYMCTGTATTCAAGG AAAA	3052158|F|0-20:G>A-20:G>A	No
ARC-00224	9	4070112	4070173	Reverse	115	CTAGCCCTAGCCGCCGCCGGCCGCCCTAGCCCACCGTCGCCGC TGCAGCGC[Y]GCCGCCTCCYSTCGTCGCCGTTGCGTCRCCGGTAATTYRTTTTYCCTCTCYGTGTCATGG	5399501|F|0-46:C>T-46:C>T	No
ARC-00227	9	16628406	16628455	Forward	112	TGCGAC TGCAGGACGGCAGGCACCGAAKCATAATGAATGCATCAATGTGTTRTAT[R]CTTGTATACTCAGGTAGT GTTCTTTTCCTCTGAAGATTAAATTTTTTACGCA	5405168|F|0-49:A>G-49:A>G	KASP assay developed	GAAAAGAACACTACCTGAGTATACAAGT	AAAAGAACACTACCTGAGTATACAAGC
ARC-00229	9	18312602	18312627	Reverse	109	TGCTAGATC TGCAGCCKCRRGAAGATGSCRCCATGGCTGCTAGCATTKGATTC[K]TTGATRGTAAGTGCTCTGCSTGT GTCTGAGAGAAATATCATTGATTGAATC	3764294|F|0-38:T>G-38:T>G	KASP assay developed but no clear pattern	CATGGCTGCTAGCATTKGATTCG	CCATGGCTGCTAGCATTKGATTCT
ARC-00230	9	18345726	18345759	Forward	109	TAGCTATGACTTGCAGGC TGCAGCCAAACAAAYATTCCTGATTGGTTCAGAA[Y]CTGCATCTCAGTGAGAGTCYATGGAGAATTTTCA AAATTTTGTCCTTTTTAA	3771354|F|0-14:C>T-14:C>T	KASP assay developed	GACTCTCACTGAGATGCAGG	CATRGACTCTCACTGAGATGCAGA
ARC-00231	9	19877089	19877142	Reverse	108	ATCGACGGTAACAGTGCCGCACTTACCATGTGCAGC TGCAGCCRTTACAKC[Y]GGCCTACCRAACACTCCCATTAGTGCCACAATTTCAATATTTGATCTTAGTTT	9754678|F|0-7:G>A-7:G>A	KASP assay developed	ATGGGAGTGTTYGGTAGGCCG	AATGGGAGTGTTYGGTAGGCCA
ARC-00232	9	20183652	20183671	Forward	111	TGGCGTATCTTCAGTCCGTTCTTCAATGCATCGC TGCAGACSGTGAAGGTGAA[R]TGGAATGTGTTGGAAACCTRTRYGCAGATRMAACAGTTAGCAARCCAG TACAC	3755844|F|0-39:G>A-39:G>A	No
ARC-00233	9	20665508	20665532	Reverse	108	GTAATC TGCAGGTTYTCACGTCATRGCTCGGCTTRCCGCGTCGTAGAGATR[Y]AAGTAGATCAACCCATAAAC CTATTTACAGGCCAAATTAGTAGTTAACCCGC	5396103|F|0-66:T>C-66:T>C	KASP assay developed but no clear pattern	GTAAATAGGTTTATGGGTTGATCTACTTG	GTAAATAGGTTTATGGGTTGATCTACTTA
ARC-00234	9	21072290	21072329	Reverse	109	CAAGCGGCGCGATGCAAGCTTGC TGCAGGTRGCTYGTTGGCTGGAAGATGACA[R]ACGGGGAAAGGAAGAAGARGGGGGATGAATGAASAAG ACATGGGTATTTTA	9755639|F|0-30:G>A-30:G>A	KASP assay developed	YGTTGGCTGGAAGATGACAA	CTYGTTGGCTGGAAGATGACAG
ARC-00235	9	21792333	21792363	Reverse	108	TCTGTGGAGCCTC TGCAGTATTGCARATCGACAYGTRAGCYCGARAGTMTGT[R]GAGTCCACATGTTAGWGAGCAGTACTG TACATAGAGGATCGTCACTCATTT	5400008|F|0-23:G>A-23:G>A	No
ARC-00236	9	22208664	22208673	Reverse	116	TGCAGCAGCTAGCCTGATGACAAGTGGCGCGATACTGTAAGAACMMGACAAGSAACYMKC[Y]CTTTATAT AGAGGGCTCACATGGCCACACCCACCATTTGTACTTAACTTGGC	19320961|F|0-56:C>T-56:C>T	KASP assay developed	CCATGTGAGCCCTCTATATAAAGG	GCCATGTGAGCCCTCTATATAAAGA
ARC-00237	10	707542	707574	Forward	107	GCAGCAAACAAGAGTAAC TGCAGCGAGAAGTACGACRAWGACCACAATSAA[R]CMTGAAAAAWTCATTATTTAGTAATTYYRAAAGAA AAAAAATATATGAAGA	9762198|F|0-60:C>T-60:C>T	No
ARC-00239	10	3410626	3410682	Forward	112	TGCAGAATGTGYTGTGARCACTCCAACTGAGCTGTGACCATGTATCYRAGGCMGCT[R]TGATTCAACTTT GCTATATTAATATGTATATAGTTATATAGTTTTGTGTTTG	3765950|F|0-11:C>T-11:C>T	KASP assay developed but no clear pattern	ATATACATATTAATATAGCAAAGTTGAATCAT	ATATACATATTAATATAGCAAAGTTGAATCAC
ARC-00241	10	10645458	10645495	Reverse	110	TCTCTTAAGTTGTCGGGAATC TGCAGAAAAAAGCCACATACCATATSCARCCC[R]AGTMTAWTTTGTGCTTTRGGCCTTATAATTGTGTCA TGGGCTAAGCCCAAGG	3055213|F|0-32:A>G-32:A>G	No
ARC-00242	10	12174580	12174600	Reverse	112	TATAC TGCAGAGGTATGAACGGTCAATGTTCATACAACTTGGCGAATGCAGAT[W]GGTCRGTGGAMMAMTTGGCA TCGCTTTCTTTGCCGTCCGGGCCACTTTATTTTC	3060169|F|0-48:T>A-48:T>A	KASP assay developed	TCATACAACTTGGCGAATGCAGATA	CATACAACTTGGCGAATGCAGATT
ARC-00245	10	21079827	21079888	Reverse	125	TAATTCTATCAGTGTTCATGC TGCAGAACRTCGTCCTAAAGTCMTATTGATY[R]CTCGACTGMCRCTAGAAGCAGCTATAAACCATTRCA ATTCTCTCTTTAAGTTCATCCGTTAGTTCCAC	5402462|F|0-8:A>G-8:A>G	No
ARC-00246	10	21409750	21409769	Forward	109	TGCTAGTATTGGGAAAAAAATCTTGTTACAAC TGCAGCTACAAACRAACAA[Y]TATSAAGTTKATCAAACTYATCTAATCGTGCACGTGATAAATTGTARCT AGCA	5400300|F|0-19:T>C-19:T>C	KASP assay developed	ACAACTGCAGCTACAAACRAACAAC	GTTACAACTGCAGCTACAAACRAACAAT
ARC-00247	10	21660440	21660458	Forward	107	TACACCATCATATAAAATAAACTGTTGAGATCAGC TGCAGATCGAGAGRTGTT[S]AAAACACCCACTGCCATTGGTTRTGCCGGACCATCTATGTCGATCGACGA	4392284|F|0-13:A>G-13:A>G	KASP assay developed	AACCAATGGCAGTGGGTGTTTTG	AACCAATGGCAGTGGGTGTTTTC
ARC-00249	11	2335078	2335116	Reverse	108	TCTTGAACAGTTTACAGTACC TGCAGTAGGATTAGGACCTTTCTGGCAACA[W]GAAATAGGTRTCCWTAYGTGCATTGAATAAACARCATT TCCCTTCATGAGTC	5388786|F|0-44:T>A-44:T>A	KASP assay developed but monomorphic	AGGATTAGGACCTTTCTGGCAACAA	AGGATTAGGACCTTTCTGGCAACAT
ARC-00250	11	2604576	2604599	Forward	109	TCAGTTGACAACATCTGATCTCTCCTTTTC TGCAGTTGAGAAGYCCAAATGRC[Y]ACYGCTCACTAACTGTTA AACATTACCTCGGCAGGCAGAAATTCAGATCTC	3772687|F|0-13:C>T-13:C>T	KASP assay developed but no clear pattern	GTAATGTTTAACAGTTAGTGAGCRGTG	GGTAATGTTTAACAGTTAGTGAGCRGTA
ARC-00251	11	3707060	3707110	Reverse	107	TTTGTCATTGCTGATGAGCTGTGTTGCTCATC TGCAGCTCCATCMTCTCYA[Y]RGAGGCTRTTGTCCATCCTCTCCATCTTCTTTKTGYTTTGYATTTGTG TTG	12388093|F|0-55:T>C-55:T>C	No
ARC-00254	11	11776508	11776571	Forward	120	TGCAGCAGCTAAGGAAGCAGYTGGAGYACCCAARGCAGCTGGATGTATGGWATAACCCRARCA[R]TGACC CCTGCTACACCCAGCCTACTTCGGTGGTCACCGTGGCATGCGAGGGGA	3061808|F|0-33:G>A-33:G>A	KASP assay developed but no clear pattern	GGGTGTAGCAGGGGTCAT	CTGGGTGTAGCAGGGGTCAC
ARC-00258	11	15909914	15909929	Forward	108	GCTAGCTCGAGTTTCCTGACGAGCCGAGCCGAGCTGT AGTTTTKKCTCGTTT[S]CTTMTYGAGCCRAKCCGAGTTAGCTYGTTATCTTA ACGAGCTGATGCGAGC	5402450|F|0-18:C>G-18:C>G	No
ARC-00259	11	17292415	17292435	Allele Sequence REF - Forward	108	TGAGGGACCTCTCCCAACAAGCATAGGGAACC TGCAGAAGATAACWSTAGCC[W]YATTTDCAMGCAATARATTTACAGGACMRTTGCCYAGAGWGATCTTTA ACT	5406249|F|0-20:A>T-20:A>T	No
ARC-00260	11	19638886	19638922	Reverse	111	TGAATTGCAAATTGCATAGCAC TGCAGTTTCAGGCTTAGCAATMTGTAGTTTTAG[S]TTCCCCTAGAACCTAACAAATYACATTCTAAACAA ATTAAAATATAGAAAT	3766781|F|0-33:G>C-33:G>C	KASP assay developed but no clear pattern	CAGGCTTAGCAATMTGTAGTTTTAGC	CAGGCTTAGCAATMTGTAGTTTTAGG
ARC-00262	12	3761504	3761534	Reverse	107	TGCGTGTCATGC TGCAGMTATCCSGCGACCAATGKRAKGKACACATGTGGC[K]TCCAYGTGGGATTATGCTTCTCCATTKTW ACATCATCATCCGTTTGCGTGC	3051094|F|0-22:T>G-22:T>G	KASP assay developed but no clear pattern	GAGAAGCATAATCCCACRTGGAC	GGAGAAGCATAATCCCACRTGGAA
ARC-00263	12	12303324	12303348	Forward	109	TACACACACCTCATCTTGAAGTCCTTAC TGCAGCTRRCTACATCTRTAGCCC[R]CTRCTAYTCTCTCTTCTCTATTATCTYATTA AAATATGTTTATAATTGGCTT	3451491|F|0-7:A>G-7:A>G	No
ARC-00264	12	12494316	12494356	Forward	111	TGGGGTTATATGC TGCAGATGAGAGGTGGGCCAATGATGGTGATAGCTCAGTA[Y]AGGTATTCCTCTGCGYCTGTATATAATC CTAAGTTAATTCCCTGGGGAGGGTA	3061079|F|0-40:T>C-40:T>C	No
ARC-00266	12	13602354	13602370	Forward	107	AACGTGAAAATCCAATGAAATGGTGAATATGGCAC TGCAGCGGGYTGGYAA[Y]GCTTGGGGATGGTTTTTTAGCGAATYRATTCGGCRGAGTGGCATTCCAKYRA	12388340|F|0-9:T>C-9:T>C	KASP assay developed but no clear pattern	CGCTAAAAAACCATCCCCAAGCG	CGCTAAAAAACCATCCCCAAGCA
ARC-00268	12	14251768	14251804	Allele Sequence REF - Reverse	110	TGGTTCCTGTAGCTGATGATGC TGCAGHYRAYRAGRYRAAGWBRHTRGSAAAAD[S]RAAVWRYRTTRTAGHRVVABYRRTTA ACATGGTCTTTACATTGCCAGCTGA	5409756|F|0-36:G>C-36:G>C	No
ARC-00271	12	15962703	15962740	Reverse	108	GGGAGAGCTCGTCCCCGCCC TGCAGCGCCRCGTACAGGTCACTBATCYAGAY[R]TGCAGTGTCGCCATCGCGGCGCCAACRRAGAGCCCC CTCAGGTGCGCCGAC	3764181|F|0-9:G>A-9:G>A	KASP assay developed but no clear pattern	CCGCGATGGCGACACTGCAT	CGCGATGGCGACACTGCAC
ARC-00272	12	17006163	17006205	Reverse	110	TACCAACGGTTTACCAAACCGAACACC TGCAGTAACTGACCATGCAGTAACCA[M]TGTTATTGTCAACCCTGGTCAAAAGCTCTGYGCAMTGCTRYT CTTATGCTCG	5391080|F|0-66:G>A-66:G>A	KASP assay developed but no clear pattern	CAGTAACTGACCATGCAGTAACCAA	AGTAACTGACCATGCAGTAACCAC
ARC-00273	12	17069058	17069078	Forward	109	AGTTTTAACAGTGGCCTGAGGATGTTCTTC TGCAGCTCGCGGGAACGTCGA[S]CTATCTACGGCTGCCTGGAGGATCCTCCTGGCATAACGCKYGCGAGA GGATTC	9760013|F|0-21:G>C-21:G>C	KASP assay developed	AGCTCGCGGGAACGTCGAC	AGCTCGCGGGAACGTCGAG
ARC-00274	12	19122930	19122985	Forward	113	TGCAGAGGAYGAAGRGGCARGCTTTTGAACTGGAGCARGYTTCTCAGCTGACTTC[R]GAGCTTCACCACC ACCAAACAGGTAGCCCAGGGAACTCTGACCACCCCCGCTGC	9753876|F|0-14:A>G-14:A>G	KASP assay developed but no clear pattern	GTTTGGTGGTGGTGAAGCTCT	GTTTGGTGGTGGTGAAGCTCC
ARC-00275	12	19328167	19328203	Forward	109	TCACCTGTTCTTTTAC TGCAGGGAAAATCAYCATCACYATCACTATYATATC[R]TATWCTGCTTCAGATTTCAAATATCMAGCKWA GAATATTTCACACCCACTAA	4390159|F|0-36:A>G-36:A>G	No
ARC-00277	12	19947970	19947996	Reverse	108	TCGGTGTGC TGCAGTGGCAGGGAGTGGTAAATWGCCTCCTCGRTTGATCTAA[Y]AAGTCAAATAAWAACCAAAATTTA AACTTTTTGAACTTGATTTTAAAGTTA	3452769|F|0-43:T>C-43:T>C	KASP assay developed	AAAAAGTTTAAATTTTGGTTWTTATTTGACTTG	AAAAAGTTTAAATTTTGGTTWTTATTTGACTTA
ARC-00278	12	21566963	21566987	Forward	107	CACTATTTCAAATACACTTGAAAAGCC TGCAGATTTTGATCTRTTGTAYCC[Y]ATAGAATTTCTAAAYTCRATATCCATAAACAATTTCCYDRAACA TCGCATA	3442545|F|0-62:C>T-62:C>T	No
ARC-00279	12	23016351	23016399	Reverse	108	CGCGCCTCATGGAGGCGAGGAAGGTGGGGC TGCAGGTGGCGAGGGATGGCG[Y]RGACGGCTCCTTYGAYCGCCACGGCGTCGMYGCCGCGGTCCGGGCCG CCATT	5392780|F|0-21:C>T-21:C>T	No
ARC-00280	12	24319070	24319082	Forward	113	TAACCTCTTTGAAGATGGTGGACTGGATCTGGATCTGCCGC TGCAGCTCGGCC[R]TGTCCGTGGACTAGATCTGCATCRGCRCGGTCTAGGACAACGAGCCAATGCCAACA	3452697|F|0-36:G>A-36:G>A	KASP assay developed but no clear pattern	ATGCAGATCTAGTCCACGGACAT	GCAGATCTAGTCCACGGACAC
ARC-00281	12	25433207	25433232	Forward	108	GATACTCATACTACTTGGACTGTGAC TGCAGYTTGKCTTCTTGTTGAAAAG[R]AAGGARAGGATTAGTTGCAGGATAGYAGGTGATCAACRATTAG CTTAAGCTC	3995884|F|0-25:G>A-25:G>A	KASP assay developed but no clear pattern	ATCCTGCAACTAATCCTYTCCTTT	ATCCTGCAACTAATCCTYTCCTTC
ARC-00282	12	25901323	25901355	Forward	108	ATATGTTATCACTTGCTGAC TGCAGAAATCAAGCCACCAAWTKTATAATVTG[R]CWATACAACYATACRARTKCAKGTTA ACAAACGAAAAGTGGTAAGAAACCA	3439648|F|0-29:G>A-29:G>A	No
ARC-00283	12	25901748	25901758	Forward	115	TCAGACCTTAAATTGCTACTCTGATCAACAACTTTTCAACACC TGCAGAACTT[R]TGCTGGCARCCAGGTMTGAAGTTTTGAAATTHTCTCAGAKGCCGATCCCCTAAAACTA	3452425|F|0-10:G>A-10:G>A	KASP assay developed but no clear pattern	ACAACTTTTCAACACCTGCAGAACTTA	CAACTTTTCAACACCTGCAGAACTTG
ARC-00284	12	26193983	26194043	Forward	116	TGCAGATCGATCGAATAAGAAGCTRTACACTGTTCTGATGGCARAATCGTTCGAGCAGTR[S]ATCTTCAG TTAATAAGTTAATACAAAAAAAGATCAGTCTCTGAATTCTTGAT	3761325|F|0-60:C>G-60:C>G	KASP assay developed but no clear pattern	CTTTTTTTGTATTAACTTATTAACTGAAGATG	CTTTTTTTGTATTAACTTATTAACTGAAGATC
ARC-00285	12	26214037	26214065	Reverse	109	TCCTTGCCTAAC TGCAGGCCTTGTTTAGTGGAGRAATWGTGGATCAATTCGTC[R]CCTGATAGYTGTAAAYCCTAAAACTCC TGTAGTGCGGAAAAATAAGAGAAA	9755403|F|0-21:G>A-21:G>A	No
ARC-00298	1	29230270	29230324	Reverse	112	CTTGCCGTCCCCGGCCATCCTCCCCGCAGTCCCCTCCTCT TGCAGCCGCACCC[R]TMGTCCCGCCCGCCGCCGYCACCACGGAAGAGGAAMGAAAAGAGAGAGASAAGGG	3448098|F|0-13:G>A-13:G>A	KASP assay developed but no clear pattern	CCTCTTGCAGCCGCACCCA	CTCTTGCAGCCGCACCCG
ARC-00303	5	15954764	15954821	Reverse	112	GTACTTTGGCAATCAAAGCAGTCGGCCGGGCCAAAACATC TGCAGYCAACC[R]GCAACCGCACACCAYGCYTGTTCCGATGAYAGGGGTTCCAGCATGYCGTGTATACTC	3996651|F|0-11:G>A-11:G>A	KASP assay developed but no clear pattern	GCCAAAACATCTGCAGYCAACCA	CCAAAACATCTGCAGYCAACCG
ARC-00306	7	17534806	17534819	Forward	116	TGCAAACCGCGCCAAGAAACAAACTTGCGCGACGCAGTCGAATC TGCAGGAGGAGAS[R]AACGGATTGGAACCAAGAAAARAGRGGGGAKACGAYGCAGCAGCAAAGATSAAAK	5376024|F|0-12:C>G-12:C>G	KASP assay developed but no clear pattern	YTTTTCTTGGTTCCAATCCGTTT	CTYTTTTCTTGGTTCCAATCCGTTC
ARC-00311	5	20388763	20388815	Forward	108	TGCAGTKTGGATAGCAAACAGAGARGCACCAATCTCYAATCYAGATGAGTCC[Y]ARCTTRCCATCTCWCA AGATGGCACATTGGTCCTGCTTAACCAGTCTAGATC	5392861|F|0-36:C>T-36:C>T	No
ARC-00312	12	21323699	21323747	Reverse	109	TTACCGGCATCAGCAGCTGCCACTAGAGCCGC TGCAGTGGCTGCTGAACCA[M]CTCGCGGCCCGTTCTTYGTAWCTTCATCGCCAGCTACTGCRCTRCCATC GTTC	5394249|F|0-19:A>C-19:A>C	KASP assay developed	GCAGTGGCTGCTGAACCAA	CTGCAGTGGCTGCTGAACCAC
ARC-00314	2	1737245	1737289	Reverse	108	TCCTTCATCCGCGACGTCGGCCTCAGGC TGCAGCTGTAAGATCGMTCTTCTT[Y]CTTCCTTTSCATCTGGTTKTSGAATTCKATCCATTCTCGCACGC GGCGTGC	5402281|F|0-24:C>T-24:C>T	KASP assay developed	GCAGCTGTAAGATCGMTCTTCTTC	GCAGCTGTAAGATCGMTCTTCTTT
ARC-00323	3	18564373	18564410	Reverse	117	TGTCCCCGACCTCGCCGCATCAGGACCATAGGTGGGTGCATGCGC TGCAGCCGCC[M]CTTTGCCATCGCCCATATTTYTTTTTTCTTTTTTTTTGCDSTGTAACWTTTTTACTCT	9745222|F|0-10:A>C-10:A>C	No
ARC-00324	10	19812779	19812807	Forward	111	TCGCTCCCGTCCTCCCTCCTTCGCC TGCAGGCTGCGGCTTGCTTGGCCTCTTG[Y]CCCGTGCGCCCGTGTTGCCGGCMGG GCGCCGCCTCGTCGCCGTTTCCTCGGCC	9755454|F|0-28:C>T-28:C>T	KASP assay developed but no clear pattern	CAACACGGGCGCACGGGG	CAACACGGGCGCACGGGA
ARC-00329	6	27121045	27121051	Forward	118	TGTTTATCGGTTGGACTCGGGGTGTTGTCATGTAGGGATACTATTC TGCAGTR[Y]CGCATTGCTAGCAGGAGCCGAGGGGTGAAAACGAAAAARAAACAAAAAAAAWTTGAATWAC	9759612|F|0-7:C>T-7:C>T	KASP assay developed	GGCTCCTGCTAGCAATGCGG	CGGCTCCTGCTAGCAATGCGA
ARC-00333	4	28189766	28189782	Reverse	124	TCGCTTTTGGTTTGGTTTGGTTCGATCACTTCGCTGCAGTGATTACTGATGAGGTGTAGTAC[K]AAGAGCAAGTTTAATAGTGCAGTACGTTGCCGGCTCTAATTTCATACACATCATCTGCA	3772816|F|0-28:T>G-28:T>G	KASP assay developed	GTGATTACTGATGAGGTGTAGTACG	AGTGATTACTGATGAGGTGTAGTACT
ARC-00334	4	27107795	27107833	Forward	124	TGGTTTAAGAATGCGATTGCTCTGCAGAACTACTTCTGAGAGAAGATAGCTGCTACTTTT[Y]TGAATCCTGAAAGAAAGATTGTGAGCTTTGTACTGTAAAGCTATTGGAGCTTGGAGAAAAA	5388503|F|0-38:C>T-38:C>T	KASP assay developed	CACAATCTTTCTTTCAGGATTCAG	GCTCACAATCTTTCTTTCAGGATTCAA
ARC-00335	5	6576520	6576544	Forward	126	TGCCTGCCGTCGACGGCAAGCGTTGGGGGACGGCCCAGCTGCAGGGCTCGGTGCCCAGCCCGG[S]CATAGGAAACTGAACTTTTTGGCATATACTGTATCTGAGAATGTATGTCTACGTAAGTAC	5391045|F|0-24:G>C-24:G>C	KASP assay developed	CGGTGCCCAGCCCGGC	CGGTGCCCAGCCCGGG
ARC-00336	6	2275837	2275866	Reverse	126	TCTTAGAGCTTCTAGCCGAAGCTGCAGGGGAAGACCCTGGGCCAGGGAAGAATGCAGACGCC[R]CAAGAGAACCAGCCATGACTGATTTGCGTCTCAGGGTCCAAATTTGCTCCAAGTTACACAC	9761344|F|0-40:A>G-40:A>G	KASP assay developed	AATCAGTCATGGCTGGTTCTCTTGT	CAGTCATGGCTGGTTCTCTTGC
ARC-00337	8	27414380	25848550	Forward	112	TGAATTTTAGCTGCTGCAGAGGGCAAATGGCTATCTATCTTTGGAGACTTCACCTCCT[R]CTGTCTTAATTCTGAGAAACAACAGCATGCATCCGACAAGAATCACATTGTAA	3764639|F|0-44:G>A-44:G>A	KASP assay developed	ATCTTTGGAGACTTCACCTCCTA	ATCTTTGGAGACTTCACCTCCTG
ARC-00338	4	8487390	29354865	Forward	119	TGCAGTACGCACAGGTCGTCGCGAAGCTGCACTTGCATCCACGTTACGTCGCCATCAGGGGCATTTGC[R]TTTGCATCCTCTCTCTCTGACGATGCACACCAAGCACGGACAGTACACACTCGCA	5396108|F|0-68:A>G-68:A>G	No
ARC-00339	8	1163242	4308986	Forward	110	TCATTGCAGGATTGCGTCTAGGAATCTGTGGTGGAAGGATGCGGCTGCAGCGG[Y]TCCTGGCAACATCACCTCCTTGCCCTCCACTCTTGTCGTCGCATACTACATAGCTA	5141725|F|0-8:C>T-8:C>T	KASP assay developed	AAGGAGGTGATGTTGCCAGGAG	CAAGGAGGTGATGTTGCCAGGAA
