# Supplementary material for: Development and validation of diagnostic SNP markers for quality control genotyping in a collection of four rice (Oryza) species
Source: Sci Rep. 2021 Sep 20;11:18617. doi: 10.1038/s41598-021-97689-3 (PMC8452751; doi:10.1038/s41598-021-97689-3)
Supplement: Supplementary file 3 — Supplementary Table S2. [file 41598_2021_97689_MOESM3_ESM.xlsx]

## Sheet: Samples used for SNPs testing 
		Summary of the 80 and 625 accessions used in the present study to test and validate converted KASP markers respectively.
Order	PlateID	Organism	Species based RBCA- AfricaRice genesys data	Accession Number	ID adopted during analyses for the 80 Samples
1	TSK18003	Rice	O. barthii	WAB0030124	Barth_001
2	TSK18003	Rice	O. barthii	WAB0038211	Barth_002
3	TSK18003	Rice	O. barthii	WAB0038206	Barth_003
4	TSK18003	Rice	O. barthii	WAB0028971	Barth_004
5	TSK18003	Rice	O. barthii	WAB0028935	Barth_005
6	TSK18003	Rice	O. barthii	WAB0028952	Barth_006
7	TSK18003	Rice	O. barthii	WAB0028882	Barth_007
8	TSK18003	Rice	O. barthii	WAB0028991	Barth_008
9	TSK18003	Rice	O. barthii	WAB0028931	Barth_009
10	TSK18003	Rice	O. barthii	WAB0038220	Barth_010
11	TSK18003	Rice	O. barthii	WAB0038209	Barth_011
12	TSK18003	Rice	O. barthii	WAB0028942	Barth_012
13	TSK18003	Rice	O. barthii	WAB0038214	Barth_013
14	TSK18003	Rice	O. barthii	WAB0028921	Barth_014
15	TSK18003	Rice	O. barthii	WABTMP460	Barth_015
16	TSK18003	Rice	O. barthii	WAB0038213	Barth_016
17	TSK18003	Rice	O. barthii	WABTMP480	Barth_017
18	TSK18003	Rice	O. barthii	WAB0028951	Barth_018
19	TSK18003	Rice	O. glaberrima	WAB0019890	glab_001
20	TSK18003	Rice	O. glaberrima	WAB0025306	glab_002
21	TSK18003	Rice	O. glaberrima	WAB0001491	glab_003
22	TSK18003	Rice	O. glaberrima	WAB0020078	glab_004
23	TSK18003	Rice	O. glaberrima	WAB0026237	glab_005
24	TSK18003	Rice	O. glaberrima	WAB0021371	glab_006
25	TSK18003	Rice	O. glaberrima	WAB0015005	glab_007
26	TSK18003	Rice	O. glaberrima	WAB0029660	glab_008
27	TSK18003	Rice	O. glaberrima	WAB0001959	glab_009
28	TSK18003	Rice	O. glaberrima	WAB0032742	glab_010
29	TSK18003	Rice	O. glaberrima	WAB0029184	glab_011
30	TSK18003	Rice	O. glaberrima	WAB0021005	glab_012
31	TSK18003	Rice	O. glaberrima	WAB0020834	glab_013
32	TSK18003	Rice	O. glaberrima	WAB0021601	glab_014
33	TSK18003	Rice	O. glaberrima	WAB0008272	glab_015
34	TSK18003	Rice	O. glaberrima	WAB0007994	glab_016
35	TSK18003	Rice	O. glaberrima	WAB0001628	glab_018
36	TSK18003	Rice	O. glaberrima	WAB0020608	glab_017
37	TSK18003	Rice	O. sativa spp indica	WABTMP132	Sat_ind_001
38	TSK18003	Rice	O. sativa spp indica	WAB0008954	Sat_ind_002
39	TSK18003	Rice	O. sativa spp indica	WABTMP129	Sat_ind_003
40	TSK18003	Rice	O. sativa spp indica	WAB0026090	Sat_ind_004
41	TSK18003	Rice	O. sativa spp indica	WAB0032686	Sat_ind_005
42	TSK18003	Rice	O. sativa spp indica	WAB0026214	Sat_ind_006
43	TSK18003	Rice	O. sativa spp indica	WAB0021025	Sat_ind_007
44	TSK18003	Rice	O. sativa spp indica	WAB0004896	Sat_ind_008
45	TSK18003	Rice	O. sativa spp indica	WAB0026804	Sat_ind_009
46	TSK18003	Rice	O. sativa spp indica	WAB0031009	Sat_ind_010
47	TSK18003	Rice	O. sativa spp indica	WAB0032729	Sat_ind_011
48	TSK18003	Rice	O. sativa spp indica	WAB0019985	Sat_ind_012
49	TSK18003	Rice	O. sativa spp indica	WAB0025227	Sat_ind_013
50	TSK18003	Rice	O. sativa spp indica	WAB0008243	Sat_ind_014
51	TSK18003	Rice	O. sativa spp indica	WAB0029378	Sat_ind_015
52	TSK18003	Rice	O. sativa spp indica	WAB0010298	Sat_ind_016
53	TSK18003	Rice	O. sativa spp indica	WAB0032222	Sat_ind_017
54	TSK18003	Rice	O. sativa spp indica	WAB0009756	Sat_ind_018
55	TSK18003	Rice	O. sativa spp indica	WAB0025505	Sat_ind_019
56	TSK18003	Rice	O. sativa spp indica	WAB0004845	Sat_ind_020
57	TSK18003	Rice	O. sativa spp japonica	WABTMP112	Sat_Jap_001
58	TSK18003	Rice	O. sativa spp japonica	WABTMP106	Sat_Jap_002
59	TSK18003	Rice	O. sativa spp japonica	WAB0013330	Sat_Jap_003
60	TSK18003	Rice	O. sativa spp japonica	WABTMP91	Sat_Jap_004
61	TSK18003	Rice	O. sativa spp japonica	WAB0037082	Sat_Jap_005
62	TSK18003	Rice	O. sativa spp japonica	WAB0029770	Sat_Jap_006
63	TSK18003	Rice	O. sativa spp japonica	WAB0029923	Sat_Jap_007
64	TSK18003	Rice	O. sativa spp japonica	WAB0026222	Sat_Jap_008
65	TSK18003	Rice	O. sativa spp japonica	WABTMP77	Sat_Jap_009
66	TSK18003	Rice	O. sativa spp japonica	WAB0000058	Sat_Jap_010
67	TSK18003	Rice	O. sativa spp japonica	WABTMP92	Sat_Jap_011
68	TSK18003	Rice	O. sativa spp japonica	WABTMP93	Sat_Jap_012
69	TSK18003	Rice	O. sativa spp japonica	WAB0018251	Sat_Jap_013
70	TSK18003	Rice	O. sativa spp japonica	WAB0007857	Sat_Jap_014
71	TSK18003	Rice	O. sativa spp japonica	WAB0029755	Sat_Jap_015
72	TSK18003	Rice	O. longistaminata	WABTMP21018	long_003
73	TSK18003	Rice	O. longistaminata	WABTMP21017	long_002
74	TSK18003	Rice	O. longistaminata	WABTMP21019	long_004
75	TSK18003	Rice	O. longistaminata	WABTMP21021	long_007
76	TSK18003	Rice	O. longistaminata	WABTMP21020	long_006
77	TSK18003	Rice	O. longistaminata	WABTMP21023	long_009
78	TSK18003	Rice	O. longistaminata	WABTMP21022	long_008
79	TSK18003	Rice	O. longistaminata	WABTMP21024	long_005
80	TSK18003	Rice	O. longistaminata	WABTMP21016	long_001

## Sheet: Samples used forSNPs validating
Order	PlateID	Organism	Species based AfricaRice genesys data	Accession Number	ID adopted during analyses for the 625 Samples
1	TSK18003	Rice	O. barthii	WAB0030124	Barth_001
2	TSK18003	Rice	O. barthii	WAB0038211	Barth_002
3	TSK18003	Rice	O. barthii	WAB0038206	Barth_003
4	TSK18003	Rice	O. barthii	WAB0028971	Barth_004
5	TSK18003	Rice	O. barthii	WAB0028935	Barth_005
6	TSK18003	Rice	O. barthii	WAB0028952	Barth_006
7	TSK18003	Rice	O. barthii	WAB0028882	Barth_007
8	TSK18003	Rice	O. barthii	WAB0028991	Barth_008
9	TSK18003	Rice	O. barthii	WAB0028931	Barth_009
10	TSK18003	Rice	O. barthii	WAB0038220	Barth_010
11	TSK18003	Rice	O. barthii	WAB0038209	Barth_011
12	TSK18003	Rice	O. barthii	WAB0028942	Barth_012
13	TSK18003	Rice	O. barthii	WAB0038214	Barth_013
14	TSK18003	Rice	O. barthii	WAB0028921	Barth_014
15	TSK18003	Rice	O. barthii	WABTMP460	Barth_015
16	TSK18003	Rice	O. barthii	WAB0038213	Barth_016
17	TSK18003	Rice	O. barthii	WABTMP480	Barth_017
18	TSK18003	Rice	O. barthii	WAB0028951	Barth_018
19	TSK19465	Rice	O. barthii	WAB0028900	Barth_019
20	TSK19465	Rice	O. barthii	WAB0030142	Barth_020
21	TSK19465	Rice	O. barthii	WAB0028893	Barth_021
22	TSK19465	Rice	O. barthii	WAB0028961	Barth_022
23	TSK19465	Rice	O. barthii	WAB0030145	Barth_023
24	TSK19465	Rice	O. barthii	WAB0028887	Barth_024
25	TSK19465	Rice	O. barthii	WABTMP21005	Barth_025
26	TSK19465	Rice	O. barthii	WAB0009247	Barth_026
27	TSK19465	Rice	O. barthii	WAB0013398	Barth_027
28	TSK19465	Rice	O. barthii	WAB0038205	Barth_028
29	TSK19465	Rice	O. barthii	WABTMP21006	Barth_029
30	TSK19465	Rice	O. barthii	WABTMP21007	Barth_030
31	TSK19465	Rice	O. barthii	WAB0030181	Barth_031
32	TSK19465	Rice	O. barthii	WAB0038219	Barth_032
33	TSK19465	Rice	O. barthii	WAB0030120	Barth_033
34	TSK19465	Rice	O. barthii	WAB0030146	Barth_034
35	TSK19465	Rice	O. barthii	WAB0038208	Barth_035
36	TSK19465	Rice	O. barthii	WAB0030121	Barth_036
37	TSK19465	Rice	O. barthii	WAB0028908	Barth_037
38	TSK19465	Rice	O. barthii	WABTMP21008	Barth_038
39	TSK19465	Rice	O. barthii	WABTMP21009	Barth_039
40	TSK19465	Rice	O. barthii	WABTMP21010	Barth_040
41	TSK19465	Rice	O. barthii	WAB0028974	Barth_041
42	TSK19465	Rice	O. barthii	WAB0028907	Barth_042
43	TSK19465	Rice	O. barthii	WABTMP21011	Barth_043
44	TSK19465	Rice	O. barthii	WAB0028905	Barth_044
45	TSK19465	Rice	O. barthii	WAB0038204	Barth_045
46	TSK19465	Rice	O. barthii	WAB0038222	Barth_046
47	TSK19465	Rice	O. barthii	WAB0038228	Barth_047
48	TSK19465	Rice	O. barthii	WAB0038223	Barth_048
49	TSK19465	Rice	O. barthii	WAB0028878	Barth_049
50	TSK19465	Rice	O. barthii	WAB0038221	Barth_050
51	TSK19465	Rice	O. barthii	WAB0030140	Barth_051
52	TSK19465	Rice	O. barthii	WAB0028885	Barth_052
53	TSK19465	Rice	O. barthii	WAB0028983	Barth_053
54	TSK19465	Rice	O. barthii	WAB0030174	Barth_054
55	TSK19465	Rice	O. barthii	WAB0028895	Barth_055
56	TSK19465	Rice	O. barthii	WABTMP21012	Barth_056
57	TSK19465	Rice	O. barthii	WABTMP21013	Barth_057
58	TSK19465	Rice	O. barthii	WAB0038210	Barth_058
59	TSK19465	Rice	O. barthii	WABTMP21014	Barth_059
60	TSK19465	Rice	O. barthii	WABTMP21015	Barth_060
61	TSK20763	Rice	O. barthii	WAB0030130	Barth_061
62	TSK20763	Rice	O. barthii	WAB0028930	Barth_062
63	TSK20763	Rice	O. barthii	WAB0028947	Barth_063
64	TSK20763	Rice	O. barthii	WAB0038212	Barth_064
65	TSK20763	Rice	O. barthii	WAB0028891	Barth_065
66	TSK20763	Rice	O. barthii	WAB0028985	Barth_066
67	TSK20763	Rice	O. barthii	WAB0038207	Barth_067
68	TSK20763	Rice	O. barthii	WAB0038225	Barth_068
69	TSK20763	Rice	O. barthii	WAB0028989	Barth_069
70	TSK20763	Rice	O. barthii	WAB0026769	Barth_070
71	TSK20763	Rice	O. barthii	WAB0028979	Barth_071
72	TSK20763	Rice	O. barthii	WAB0038202	Barth_072
73	TSK20763	Rice	O. barthii	WAB0028994	Barth_073
74	TSK20763	Rice	O. barthii	WAB0028980	Barth_074
75	TSK20763	Rice	O. barthii	WAB0038226	Barth_075
76	TSK20763	Rice	O. barthii	WAB0028929	Barth_076
77	TSK20763	Rice	O. barthii	WAB0028883	Barth_077
78	TSK20763	Rice	O. barthii	WAB0028949	Barth_078
79	TSK20763	Rice	O. barthii	WAB0038229	Barth_079
80	TSK20763	Rice	O. barthii	WAB0028998	Barth_080
81	TSK20763	Rice	O. barthii	WAB0038227	Barth_081
82	TSK20763	Rice	O. barthii	WAB0038201	Barth_082
83	TSK20763	Rice	O. barthii	WAB0028899	Barth_083
84	TSK20763	Rice	O. barthii	WAB0028879	Barth_084
85	TSK20763	Rice	O. barthii	WAB0028880	Barth_085
86	TSK20763	Rice	O. barthii	WAB0028970	Barth_086
87	TSK20763	Rice	O. barthii	WAB0028924	Barth_087
88	TSK20763	Rice	O. barthii	WAB0028911	Barth_088
89	TSK18003	Rice	O. glaberrima	WAB0019890	glab_001
90	TSK18003	Rice	O. glaberrima	WAB0025306	glab_002
91	TSK18003	Rice	O. glaberrima	WAB0001491	glab_003
92	TSK18003	Rice	O. glaberrima	WAB0020078	glab_004
93	TSK18003	Rice	O. glaberrima	WAB0026237	glab_005
94	TSK18003	Rice	O. glaberrima	WAB0021371	glab_006
95	TSK18003	Rice	O. glaberrima	WAB0015005	glab_007
96	TSK18003	Rice	O. glaberrima	WAB0029660	glab_008
97	TSK18003	Rice	O. glaberrima	WAB0001959	glab_009
98	TSK18003	Rice	O. glaberrima	WAB0032742	glab_010
99	TSK18003	Rice	O. glaberrima	WAB0029184	glab_011
100	TSK18003	Rice	O. glaberrima	WAB0021005	glab_012
101	TSK18003	Rice	O. glaberrima	WAB0020834	glab_013
102	TSK18003	Rice	O. glaberrima	WAB0021601	glab_014
103	TSK18003	Rice	O. glaberrima	WAB0008272	glab_015
104	TSK18003	Rice	O. glaberrima	WAB0020608	glab_017
105	TSK18003	Rice	O. glaberrima	WAB0001628	glab_018
106	TSK19455	Rice	O. glaberrima	WAB0025353	glab_016
107	TSK19455	Rice	O. glaberrima	WAB0025500	glab_019
108	TSK19455	Rice	O. glaberrima	WAB0021538	glab_020
109	TSK19455	Rice	O. glaberrima	WAB0020899	glab_021
110	TSK19455	Rice	O. glaberrima	WAB0021636	glab_022
111	TSK19455	Rice	O. glaberrima	WAB0013786	glab_023
112	TSK19455	Rice	O. glaberrima	WAB0024905	glab_024
113	TSK19455	Rice	O. glaberrima	WAB0002053	glab_025
114	TSK19455	Rice	O. glaberrima	WAB0002084	glab_026
115	TSK19455	Rice	O. glaberrima	WAB0001870	glab_027
116	TSK19455	Rice	O. glaberrima	WAB0021418	glab_028
117	TSK19455	Rice	O. glaberrima	WAB0026072	glab_029
118	TSK19455	Rice	O. glaberrima	WAB0001622	glab_030
119	TSK19455	Rice	O. glaberrima	WAB0025560	glab_031
120	TSK19455	Rice	O. glaberrima	WAB0009487	glab_032
121	TSK19455	Rice	O. glaberrima	WAB0001509	glab_033
122	TSK19455	Rice	O. glaberrima	WAB0021475	glab_034
123	TSK19455	Rice	O. glaberrima	WAB0010600	glab_035
124	TSK19455	Rice	O. glaberrima	WAB0021629	glab_036
125	TSK19455	Rice	O. glaberrima	WAB0026049	glab_037
126	TSK19455	Rice	O. glaberrima	WAB0020858	glab_038
127	TSK19455	Rice	O. glaberrima	WAB0020663	glab_039
128	TSK19455	Rice	O. glaberrima	WAB0024944	glab_040
129	TSK19455	Rice	O. glaberrima	WAB0020871	glab_041
130	TSK19455	Rice	O. glaberrima	WAB0025791	glab_042
131	TSK19455	Rice	O. glaberrima	WAB0020651	glab_043
132	TSK19455	Rice	O. glaberrima	WAB0025054	glab_044
133	TSK19455	Rice	O. glaberrima	WAB0021676	glab_045
134	TSK19455	Rice	O. glaberrima	WAB0021390	glab_046
135	TSK19455	Rice	O. glaberrima	WAB0014473	glab_047
136	TSK19455	Rice	O. glaberrima	WAB0021518	glab_048
137	TSK19455	Rice	O. glaberrima	WAB0025935	glab_049
138	TSK19455	Rice	O. glaberrima	WAB0020621	glab_050
139	TSK19455	Rice	O. glaberrima	WAB0021436	glab_051
140	TSK19455	Rice	O. glaberrima	WAB0021722	glab_052
141	TSK19455	Rice	O. glaberrima	WAB0011911	glab_053
142	TSK19455	Rice	O. glaberrima	WAB0020650	glab_054
143	TSK19455	Rice	O. glaberrima	WAB0001728	glab_055
144	TSK19455	Rice	O. glaberrima	WAB0020518	glab_056
145	TSK19455	Rice	O. glaberrima	WAB0020124	glab_057
146	TSK19455	Rice	O. glaberrima	WAB0001696	glab_058
147	TSK19455	Rice	O. glaberrima	WAB0010467	glab_059
148	TSK19455	Rice	O. glaberrima	WAB0020661	glab_060
149	TSK19455	Rice	O. glaberrima	WAB0021708	glab_061
150	TSK19455	Rice	O. glaberrima	WAB0020900	glab_062
151	TSK19455	Rice	O. glaberrima	WAB0001751	glab_063
152	TSK19455	Rice	O. glaberrima	WAB0002174	glab_064
153	TSK19455	Rice	O. glaberrima	WAB0009982	glab_065
154	TSK19455	Rice	O. glaberrima	WAB0020829	glab_066
155	TSK19455	Rice	O. glaberrima	WAB0021376	glab_067
156	TSK19455	Rice	O. glaberrima	WAB0021506	glab_068
157	TSK19455	Rice	O. glaberrima	WAB0025873	glab_069
158	TSK19455	Rice	O. glaberrima	WAB0029948	glab_070
159	TSK19455	Rice	O. glaberrima	WAB0010510	glab_071
160	TSK19455	Rice	O. glaberrima	WAB0001671	glab_072
161	TSK19455	Rice	O. glaberrima	WAB0025708	glab_073
162	TSK19455	Rice	O. glaberrima	WAB0001889	glab_074
163	TSK19455	Rice	O. glaberrima	WAB0020815	glab_075
164	TSK19462	Rice	O. glaberrima	WAB0010482	glab_076
165	TSK19462	Rice	O. glaberrima	WAB0029760	glab_077
166	TSK19462	Rice	O. glaberrima	WAB0010499	glab_078
167	TSK19462	Rice	O. glaberrima	WAB0001716	glab_079
168	TSK19462	Rice	O. glaberrima	WAB0020752	glab_080
169	TSK19462	Rice	O. glaberrima	WAB0001965	glab_081
170	TSK19462	Rice	O. glaberrima	WAB0001523	glab_082
171	TSK19462	Rice	O. glaberrima	WAB0009176	glab_083
172	TSK19462	Rice	O. glaberrima	WAB0002190	glab_084
173	TSK19462	Rice	O. glaberrima	WAB0020061	glab_085
174	TSK19462	Rice	O. glaberrima	WAB0010639	glab_086
175	TSK19462	Rice	O. glaberrima	WAB0024906	glab_087
176	TSK19462	Rice	O. glaberrima	WAB0021464	glab_088
177	TSK19462	Rice	O. glaberrima	WAB0001525	glab_089
178	TSK19462	Rice	O. glaberrima	WAB0013920	glab_090
179	TSK19462	Rice	O. glaberrima	WAB0007974	glab_091
180	TSK19462	Rice	O. glaberrima	WAB0021523	glab_092
181	TSK19462	Rice	O. glaberrima	WAB0020839	glab_093
182	TSK19462	Rice	O. glaberrima	WAB0021698	glab_094
183	TSK19462	Rice	O. glaberrima	WAB0026051	glab_095
184	TSK19462	Rice	O. glaberrima	WAB0001662	glab_096
185	TSK19462	Rice	O. glaberrima	WAB0020710	glab_097
186	TSK19462	Rice	O. glaberrima	WAB0021494	glab_098
187	TSK19462	Rice	O. glaberrima	WAB0021717	glab_099
188	TSK19462	Rice	O. glaberrima	WAB0021401	glab_100
189	TSK19462	Rice	O. glaberrima	WAB0025893	glab_101
190	TSK19462	Rice	O. glaberrima	WAB0021816	glab_102
191	TSK19462	Rice	O. glaberrima	WAB0001970	glab_103
192	TSK19462	Rice	O. glaberrima	WAB0026017	glab_104
193	TSK19462	Rice	O. glaberrima	WAB0021737	glab_105
194	TSK19462	Rice	O. glaberrima	WAB0025362	glab_106
195	TSK19462	Rice	O. glaberrima	WAB0020678	glab_107
196	TSK19462	Rice	O. glaberrima	WAB0009224	glab_108
197	TSK19462	Rice	O. glaberrima	WAB0008788	glab_109
198	TSK19462	Rice	O. glaberrima	WAB0030033	glab_110
199	TSK19462	Rice	O. glaberrima	WAB0032516	glab_111
200	TSK19462	Rice	O. glaberrima	WAB0032503	glab_112
201	TSK19462	Rice	O. glaberrima	WAB0029426	glab_113
202	TSK19462	Rice	O. glaberrima	WAB0024974	glab_114
203	TSK19462	Rice	O. glaberrima	WAB0028959	glab_115
204	TSK19462	Rice	O. glaberrima	WAB0029192	glab_116
205	TSK19462	Rice	O. glaberrima	WAB0008053	glab_117
206	TSK19462	Rice	O. glaberrima	WAB0002134	glab_118
207	TSK19462	Rice	O. glaberrima	WAB0029408	glab_119
208	TSK20765	Rice	O. glaberrima	WAB0038571	glab_120
209	TSK20765	Rice	O. glaberrima	WAB0031921	glab_121
210	TSK20765	Rice	O. glaberrima	WAB0001865	glab_122
211	TSK20765	Rice	O. glaberrima	WAB0001997	glab_123
212	TSK20765	Rice	O. glaberrima	WAB0001947	glab_124
213	TSK20765	Rice	O. glaberrima	WAB0002090	glab_125
214	TSK20765	Rice	O. glaberrima	WAB0002202	glab_126
215	TSK20765	Rice	O. glaberrima	WAB0001863	glab_127
216	TSK20765	Rice	O. glaberrima	WAB0001694	glab_128
217	TSK20765	Rice	O. glaberrima	WAB0021533	glab_129
218	TSK20765	Rice	O. glaberrima	WAB0021500	glab_130
219	TSK20765	Rice	O. glaberrima	WAB0001469	glab_131
220	TSK20765	Rice	O. glaberrima	WAB0001149	glab_132
221	TSK20765	Rice	O. glaberrima	WAB0001634	glab_133
222	TSK20765	Rice	O. glaberrima	WAB0020719	glab_134
223	TSK20765	Rice	O. glaberrima	WAB0021490	glab_135
224	TSK20765	Rice	O. glaberrima	WAB0020588	glab_136
225	TSK20765	Rice	O. glaberrima	WAB0029423	glab_137
226	TSK20765	Rice	O. glaberrima	WAB0020884	glab_138
227	TSK20765	Rice	O. glaberrima	WAB0019893	glab_139
228	TSK20765	Rice	O. glaberrima	WAB0000020	glab_140
229	TSK20765	Rice	O. glaberrima	WAB0002076	glab_141
230	TSK20765	Rice	O. glaberrima	WAB0001951	glab_142
231	TSK20765	Rice	O. glaberrima	WAB0037554	glab_143
232	TSK20765	Rice	O. glaberrima	WAB0032397	glab_144
233	TSK20765	Rice	O. glaberrima	WAB0037457	glab_145
234	TSK20765	Rice	O. glaberrima	WAB0020906	glab_146
235	TSK20765	Rice	O. glaberrima	WAB0032559	glab_147
236	TSK20765	Rice	O. glaberrima	WAB0004304	glab_148
237	TSK20765	Rice	O. glaberrima	WAB0032908	glab_149
238	TSK20765	Rice	O. glaberrima	WAB0039208	glab_150
239	TSK20765	Rice	O. glaberrima	WAB0032855	glab_151
240	TSK20765	Rice	O. glaberrima	WAB0037549	glab_152
241	TSK20765	Rice	O. glaberrima	WAB0037616	glab_153
242	TSK20765	Rice	O. glaberrima	WAB0032263	glab_154
243	TSK20765	Rice	O. glaberrima	WAB0029206	glab_155
244	TSK20765	Rice	O. glaberrima	WAB0032250	glab_156
245	TSK20765	Rice	O. glaberrima	WAB0032247	glab_157
246	TSK20765	Rice	O. glaberrima	WAB0032270	glab_158
247	TSK20765	Rice	O. glaberrima	WAB0032324	glab_159
248	TSK20765	Rice	O. glaberrima	WAB0032322	glab_160
249	TSK20765	Rice	O. glaberrima	WAB0032321	glab_161
250	TSK20765	Rice	O. glaberrima	WAB0032317	glab_162
251	TSK20765	Rice	O. glaberrima	WAB0032311	glab_163
252	TSK20765	Rice	O. glaberrima	WAB0011266	glab_164
253	TSK20765	Rice	O. glaberrima	WAB0025244	glab_165
254	TSK20765	Rice	O. glaberrima	WAB0021540	glab_166
255	TSK20765	Rice	O. glaberrima	WAB0025567	glab_167
256	TSK20765	Rice	O. glaberrima	WAB0009302	glab_168
257	TSK20765	Rice	O. glaberrima	WAB0020862	glab_169
258	TSK18003	Rice	O. longistaminata	WABTMP21016	long_001
259	TSK18003	Rice	O. longistaminata	WABTMP21017	long_002
260	TSK18003	Rice	O. longistaminata	WABTMP21018	long_003
261	TSK18003	Rice	O. longistaminata	WABTMP21019	long_004
262	TSK18003	Rice	O. longistaminata	WABTMP21020	long_006
263	TSK18003	Rice	O. longistaminata	WABTMP21021	long_007
264	TSK18003	Rice	O. longistaminata	WABTMP21022	long_008
265	TSK18003	Rice	O. longistaminata	WABTMP21023	long_009
266	TSK19465	Rice	O. longistaminata	WABTMP21024	long_005
267	TSK19465	Rice	O. longistaminata	WABTMP21025	long_010
268	TSK19465	Rice	O. longistaminata	WABTMP21026	long_011
269	TSK19465	Rice	O. longistaminata	WABTMP21027	long_012
270	TSK19465	Rice	O. longistaminata	WABTMP21028	long_013
271	TSK19465	Rice	O. longistaminata	WABTMP21029	long_014
272	TSK19465	Rice	O. longistaminata	WABTMP21030	long_015
273	TSK19465	Rice	O. longistaminata	WABTMP21031	long_016
274	TSK19465	Rice	O. longistaminata	WABTMP21032	long_017
275	TSK19465	Rice	O. longistaminata	WABTMP21033	long_018
276	TSK19465	Rice	O. longistaminata	WABTMP21034	long_019
277	TSK19465	Rice	O. longistaminata	WABTMP21035	long_020
278	TSK19465	Rice	O. longistaminata	WABTMP21036	long_021
279	TSK19465	Rice	O. longistaminata	WABTMP21037	long_022
280	TSK19465	Rice	O. longistaminata	WABTMP21038	long_023
281	TSK19465	Rice	O. longistaminata	WABTMP21039	long_024
282	TSK19465	Rice	O. longistaminata	WABTMP21040	long_025
283	TSK19465	Rice	O. longistaminata	WABTMP21041	long_026
284	TSK19465	Rice	O. longistaminata	WABTMP21042	long_027
285	TSK19465	Rice	O. longistaminata	WABTMP21043	long_028
286	TSK19465	Rice	O. longistaminata	WABTMP21044	long_029
287	TSK19465	Rice	O. longistaminata	WABTMP21045	long_030
288	TSK19465	Rice	O. longistaminata	WABTMP21046	long_031
289	TSK19465	Rice	O. longistaminata	WABTMP21047	long_032
290	TSK19465	Rice	O. longistaminata	WABTMP21048	long_033
291	TSK19465	Rice	O. longistaminata	WABTMP21049	long_034
292	TSK19465	Rice	O. longistaminata	WABTMP21050	long_035
293	TSK19465	Rice	O. longistaminata	WABTMP21051	long_036
294	TSK19465	Rice	O. longistaminata	WABTMP21052	long_037
295	TSK19465	Rice	O. longistaminata	WABTMP21053	long_038
296	TSK19465	Rice	O. longistaminata	WABTMP21054	long_039
297	TSK19465	Rice	O. longistaminata	WABTMP21055	long_040
298	TSK19465	Rice	O. longistaminata	WABTMP21056	long_041
299	TSK19455	Rice	O. longistaminata	WABTMP21057	long_042
300	TSK19455	Rice	O. longistaminata	WABTMP21058	long_043
301	TSK19455	Rice	O. longistaminata	WABTMP21059	long_044
302	TSK18003	Rice	O. longistaminata	WABTMP21060	long_045
303	TSK19455	Rice	O. longistaminata	WABTMP21061	long_046
304	TSK19455	Rice	O. longistaminata	WABTMP21062	long_047
305	TSK19455	Rice	O. longistaminata	WABTMP21063	long_048
306	TSK19455	Rice	O. longistaminata	WABTMP21064	long_049
307	TSK19455	Rice	O. longistaminata	WABTMP21065	long_050
308	TSK19455	Rice	O. longistaminata	WABTMP21066	long_051
309	TSK19455	Rice	O. longistaminata	WABTMP21067	long_052
310	TSK19455	Rice	O. longistaminata	WABTMP21068	long_053
311	TSK19455	Rice	O. longistaminata	WABTMP21069	long_054
312	TSK19455	Rice	O. longistaminata	WABTMP21070	long_055
313	TSK19455	Rice	O. longistaminata	WABTMP21071	long_056
314	TSK19455	Rice	O. longistaminata	WABTMP21072	long_057
315	TSK19455	Rice	O. longistaminata	WABTMP21073	long_058
316	TSK19455	Rice	O. longistaminata	WABTMP21074	long_059
317	TSK19455	Rice	O. longistaminata	WABTMP21075	long_060
318	TSK19455	Rice	O. longistaminata	WABTMP21076	long_061
319	TSK19455	Rice	O. longistaminata	WABTMP21077	long_062
320	TSK19455	Rice	O. longistaminata	WABTMP21078	long_063
321	TSK19455	Rice	O. longistaminata	WABTMP21079	long_064
322	TSK19455	Rice	O. longistaminata	WABTMP21080	long_065
323	TSK19455	Rice	O. longistaminata	WABTMP21081	long_066
324	TSK19455	Rice	O. longistaminata	WABTMP21082	long_067
325	TSK19455	Rice	O. longistaminata	WABTMP21083	long_068
326	TSK19455	Rice	O. longistaminata	WABTMP21084	long_069
327	TSK18003	Rice	O. sativa spp indica	WABTMP132	Sat_ind_001
328	TSK18003	Rice	O. sativa spp indica	WAB0008954	Sat_ind_002
329	TSK18003	Rice	O. sativa spp indica	WABTMP129	Sat_ind_003
330	TSK18003	Rice	O. sativa spp indica	WAB0026090	Sat_ind_004
331	TSK18003	Rice	O. sativa spp indica	WAB0032686	Sat_ind_005
332	TSK18003	Rice	O. sativa spp indica	WAB0026214	Sat_ind_006
333	TSK18003	Rice	O. sativa spp indica	WAB0021025	Sat_ind_007
334	TSK18003	Rice	O. sativa spp indica	WAB0004896	Sat_ind_008
335	TSK18003	Rice	O. sativa spp indica	WAB0026804	Sat_ind_009
336	TSK18003	Rice	O. sativa spp indica	WAB0031009	Sat_ind_010
337	TSK18003	Rice	O. sativa spp indica	WAB0032729	Sat_ind_011
338	TSK18003	Rice	O. sativa spp indica	WAB0019985	Sat_ind_012
339	TSK18003	Rice	O. sativa spp indica	WAB0025227	Sat_ind_013
340	TSK18003	Rice	O. sativa spp indica	WAB0008243	Sat_ind_014
341	TSK18003	Rice	O. sativa spp indica	WAB0029378	Sat_ind_015
342	TSK18003	Rice	O. sativa spp indica	WAB0010298	Sat_ind_016
343	TSK18003	Rice	O. sativa spp indica	WAB0009756	Sat_ind_018
344	TSK18003	Rice	O. sativa spp indica	WAB0025505	Sat_ind_019
345	TSK18003	Rice	O. sativa spp indica	WAB0004845	Sat_ind_020
346	TSK19462	Rice	O. sativa spp indica	WAB0016135	Sat_ind_017
347	TSK19462	Rice	O. sativa spp indica	WAB0015959	Sat_ind_021
348	TSK19462	Rice	O. sativa spp indica	WAB0031298	Sat_ind_022
349	TSK19462	Rice	O. sativa spp indica	WAB0004518	Sat_ind_023
350	TSK19462	Rice	O. sativa spp indica	WAB0004511	Sat_ind_024
351	TSK19462	Rice	O. sativa spp indica	WAB0004651	Sat_ind_025
352	TSK19462	Rice	O. sativa spp indica	WAB0015777	Sat_ind_026
353	TSK19462	Rice	O. sativa spp indica	WAB0019833	Sat_ind_027
354	TSK19462	Rice	O. sativa spp indica	WAB0005632	Sat_ind_028
355	TSK19462	Rice	O. sativa spp indica	WAB0015799	Sat_ind_029
356	TSK19462	Rice	O. sativa spp indica	WAB0023684	Sat_ind_030
357	TSK19462	Rice	O. sativa spp indica	WAB0016851	Sat_ind_031
358	TSK19462	Rice	O. sativa spp indica	WAB0025611	Sat_ind_032
359	TSK19462	Rice	O. sativa spp indica	WAB0026213	Sat_ind_033
360	TSK19462	Rice	O. sativa spp indica	WAB0032973	Sat_ind_034
361	TSK19462	Rice	O. sativa spp indica	WAB0005273	Sat_ind_035
362	TSK19462	Rice	O. sativa spp indica	WAB0004653	Sat_ind_036
363	TSK19462	Rice	O. sativa spp indica	WAB0025259	Sat_ind_037
364	TSK19462	Rice	O. sativa spp indica	WAB0025572	Sat_ind_038
365	TSK19462	Rice	O. sativa spp indica	WAB0010931	Sat_ind_039
366	TSK19462	Rice	O. sativa spp indica	WAB0032937	Sat_ind_040
367	TSK19462	Rice	O. sativa spp indica	WAB0032999	Sat_ind_041
368	TSK19462	Rice	O. sativa spp indica	WAB0033877	Sat_ind_042
369	TSK19462	Rice	O. sativa spp indica	WAB0009607	Sat_ind_043
370	TSK19462	Rice	O. sativa spp indica	WAB0015746	Sat_ind_044
371	TSK19462	Rice	O. sativa spp indica	WAB0008577	Sat_ind_045
372	TSK19462	Rice	O. sativa spp indica	WAB0017045	Sat_ind_046
373	TSK19462	Rice	O. sativa spp indica	WAB0025740	Sat_ind_047
374	TSK19462	Rice	O. sativa spp indica	WAB0033863	Sat_ind_048
375	TSK19462	Rice	O. sativa spp indica	WAB0006102	Sat_ind_049
376	TSK19462	Rice	O. sativa spp indica	WAB0006166	Sat_ind_050
377	TSK19462	Rice	O. sativa spp indica	WAB0006159	Sat_ind_051
378	TSK19462	Rice	O. sativa spp indica	WAB0006046	Sat_ind_052
379	TSK19462	Rice	O. sativa spp indica	WAB0005895	Sat_ind_053
380	TSK19462	Rice	O. sativa spp indica	WAB0006139	Sat_ind_054
381	TSK19462	Rice	O. sativa spp indica	WAB0006116	Sat_ind_055
382	TSK19462	Rice	O. sativa spp indica	WAB0015605	Sat_ind_056
383	TSK19462	Rice	O. sativa spp indica	WAB0006153	Sat_ind_057
384	TSK19462	Rice	O. sativa spp indica	WAB0006071	Sat_ind_058
385	TSK19462	Rice	O. sativa spp indica	WAB0006135	Sat_ind_059
386	TSK19462	Rice	O. sativa spp indica	WAB0006141	Sat_ind_060
387	TSK19462	Rice	O. sativa spp indica	WAB0006080	Sat_ind_061
388	TSK19462	Rice	O. sativa spp indica	WAB0005994	Sat_ind_062
389	TSK19462	Rice	O. sativa spp indica	WAB0006058	Sat_ind_063
390	TSK19462	Rice	O. sativa spp indica	WAB0006150	Sat_ind_064
391	TSK19462	Rice	O. sativa spp indica	WAB0005940	Sat_ind_065
392	TSK19459	Rice	O. sativa spp indica	WAB0004070	Sat_ind_066
393	TSK19459	Rice	O. sativa spp indica	WAB0006059	Sat_ind_067
394	TSK19459	Rice	O. sativa spp indica	WAB0006164	Sat_ind_068
395	TSK19459	Rice	O. sativa spp indica	WAB0006147	Sat_ind_069
396	TSK19459	Rice	O. sativa spp indica	WAB0006089	Sat_ind_070
397	TSK19459	Rice	O. sativa spp indica	WAB0006088	Sat_ind_071
398	TSK19459	Rice	O. sativa spp indica	WAB0006075	Sat_ind_072
399	TSK19459	Rice	O. sativa spp indica	WAB0018932	Sat_ind_073
400	TSK19459	Rice	O. sativa spp indica	WAB0019168	Sat_ind_074
401	TSK19459	Rice	O. sativa spp indica	WAB0019092	Sat_ind_075
402	TSK19459	Rice	O. sativa spp indica	WAB0006136	Sat_ind_076
403	TSK19459	Rice	O. sativa spp indica	WAB0010171	Sat_ind_077
404	TSK19459	Rice	O. sativa spp indica	WAB0025753	Sat_ind_078
405	TSK19459	Rice	O. sativa spp indica	WAB0004311	Sat_ind_079
406	TSK19459	Rice	O. sativa spp indica	WAB0006286	Sat_ind_080
407	TSK19459	Rice	O. sativa spp indica	WAB0018956	Sat_ind_081
408	TSK19459	Rice	O. sativa spp indica	WAB0005598	Sat_ind_082
409	TSK19459	Rice	O. sativa spp indica	WAB0019421	Sat_ind_083
410	TSK19459	Rice	O. sativa spp indica	WAB0006204	Sat_ind_084
411	TSK19459	Rice	O. sativa spp indica	WAB0025172	Sat_ind_085
412	TSK19459	Rice	O. sativa spp indica	WAB0024790	Sat_ind_086
413	TSK19459	Rice	O. sativa spp indica	WAB0009008	Sat_ind_087
414	TSK19459	Rice	O. sativa spp indica	WAB0009034	Sat_ind_088
415	TSK19459	Rice	O. sativa spp indica	WAB0010910	Sat_ind_089
416	TSK19459	Rice	O. sativa spp indica	WAB0026810	Sat_ind_090
417	TSK19459	Rice	O. sativa spp indica	WAB0026139	Sat_ind_091
418	TSK19459	Rice	O. sativa spp indica	WAB0026177	Sat_ind_092
419	TSK19459	Rice	O. sativa spp indica	WAB0033105	Sat_ind_093
420	TSK19459	Rice	O. sativa spp indica	WAB0010886	Sat_ind_094
421	TSK19459	Rice	O. sativa spp indica	WAB0005254	Sat_ind_095
422	TSK19459	Rice	O. sativa spp indica	WAB0010888	Sat_ind_096
423	TSK19459	Rice	O. sativa spp indica	WAB0034078	Sat_ind_097
424	TSK19459	Rice	O. sativa spp indica	WAB0014221	Sat_ind_098
425	TSK19459	Rice	O. sativa spp indica	WAB0034084	Sat_ind_099
426	TSK19459	Rice	O. sativa spp indica	WAB0015686	Sat_ind_100
427	TSK19459	Rice	O. sativa spp indica	WAB0033607	Sat_ind_101
428	TSK19459	Rice	O. sativa spp indica	WAB0027141	Sat_ind_102
429	TSK19459	Rice	O. sativa spp indica	WAB0034112	Sat_ind_103
430	TSK19459	Rice	O. sativa spp indica	WAB0019331	Sat_ind_104
431	TSK19459	Rice	O. sativa spp indica	WAB0034116	Sat_ind_105
432	TSK19459	Rice	O. sativa spp indica	WAB0030292	Sat_ind_106
433	TSK19459	Rice	O. sativa spp indica	WAB0019295	Sat_ind_107
434	TSK19459	Rice	O. sativa spp indica	WAB0034058	Sat_ind_108
435	TSK19459	Rice	O. sativa spp indica	WAB0027106	Sat_ind_109
436	TSK19459	Rice	O. sativa spp indica	WAB0026801	Sat_ind_110
437	TSK19459	Rice	O. sativa spp indica	WAB0026910	Sat_ind_111
438	TSK19459	Rice	O. sativa spp indica	WAB0013173	Sat_ind_112
439	TSK19459	Rice	O. sativa spp indica	WAB0016338	Sat_ind_113
440	TSK19459	Rice	O. sativa spp indica	WAB0029835	Sat_ind_114
441	TSK19459	Rice	O. sativa spp indica	WAB0008849	Sat_ind_115
442	TSK19459	Rice	O. sativa spp indica	WAB0008866	Sat_ind_116
443	TSK19459	Rice	O. sativa spp indica	WAB0033596	Sat_ind_117
444	TSK19459	Rice	O. sativa spp indica	WAB0035175	Sat_ind_118
445	TSK19459	Rice	O. sativa spp indica	WAB0035172	Sat_ind_119
446	TSK19459	Rice	O. sativa spp indica	WAB0037211	Sat_ind_120
447	TSK19459	Rice	O. sativa spp indica	WAB0034166	Sat_ind_121
448	TSK19459	Rice	O. sativa spp indica	WAB0037310	Sat_ind_122
449	TSK19459	Rice	O. sativa spp indica	WAB0012092	Sat_ind_123
450	TSK19459	Rice	O. sativa spp indica	WAB0030010	Sat_ind_124
451	TSK19459	Rice	O. sativa spp indica	WAB0024002	Sat_ind_125
452	TSK19459	Rice	O. sativa spp indica	WAB0038566	Sat_ind_126
453	TSK19459	Rice	O. sativa spp indica	WAB0038486	Sat_ind_127
454	TSK19459	Rice	O. sativa spp indica	WAB0038472	Sat_ind_128
455	TSK19459	Rice	O. sativa spp indica	WAB0038479	Sat_ind_129
456	TSK19459	Rice	O. sativa spp indica	WAB0038561	Sat_ind_130
457	TSK19459	Rice	O. sativa spp indica	WAB0019724	Sat_ind_131
458	TSK19459	Rice	O. sativa spp indica	WAB0019734	Sat_ind_132
459	TSK19459	Rice	O. sativa spp indica	WAB0037406	Sat_ind_133
460	TSK19459	Rice	O. sativa spp indica	WAB0004377	Sat_ind_134
461	TSK18003	Rice	O. sativa spp indica	WAB0029281	Sat_ind_135
462	TSK20763	Rice	O. sativa spp indica	WAB0019737	Sat_ind_136
463	TSK20763	Rice	O. sativa spp indica	WAB0019701	Sat_ind_137
464	TSK20763	Rice	O. sativa spp indica	WAB0019756	Sat_ind_138
465	TSK20763	Rice	O. sativa spp indica	WAB0030282	Sat_ind_139
466	TSK20763	Rice	O. sativa spp indica	WAB0015667	Sat_ind_140
467	TSK20763	Rice	O. sativa spp indica	WAB0019700	Sat_ind_141
468	TSK20763	Rice	O. sativa spp indica	WAB0019699	Sat_ind_142
469	TSK20763	Rice	O. sativa spp indica	WAB0016038	Sat_ind_143
470	TSK20763	Rice	O. sativa spp indica	WAB0037123	Sat_ind_144
471	TSK20763	Rice	O. sativa spp indica	WAB0004843	Sat_ind_145
472	TSK20763	Rice	O. sativa spp indica	WAB0030682	Sat_ind_146
473	TSK20763	Rice	O. sativa spp indica	WAB0033493	Sat_ind_147
474	TSK20763	Rice	O. sativa spp indica	WAB0031032	Sat_ind_148
475	TSK20763	Rice	O. sativa spp indica	WAB0005788	Sat_ind_149
476	TSK20763	Rice	O. sativa spp indica	WAB0034120	Sat_ind_150
477	TSK20763	Rice	O. sativa spp indica	WAB0015587	Sat_ind_151
478	TSK20763	Rice	O. sativa spp indica	WAB0032980	Sat_ind_152
479	TSK20763	Rice	O. sativa spp indica	WAB0015935	Sat_ind_153
480	TSK20763	Rice	O. sativa spp indica	WAB0016238	Sat_ind_154
481	TSK20763	Rice	O. sativa spp indica	WAB0017152	Sat_ind_155
482	TSK20763	Rice	O. sativa spp indica	WAB0016838	Sat_ind_156
483	TSK20765	Rice	O. sativa spp indica	WAB0017129	Sat_ind_157
484	TSK20765	Rice	O. sativa spp indica	WAB0016961	Sat_ind_158
485	TSK20765	Rice	O. sativa spp indica	WAB0003660	Sat_ind_159
486	TSK20765	Rice	O. sativa spp indica	WAB0016397	Sat_ind_160
487	TSK20765	Rice	O. sativa spp indica	WAB0023417	Sat_ind_161
488	TSK20765	Rice	O. sativa spp indica	WAB0016249	Sat_ind_162
489	TSK20765	Rice	O. sativa spp indica	WAB0006774	Sat_ind_163
490	TSK20765	Rice	O. sativa spp indica	WAB0037071	Sat_ind_164
491	TSK20765	Rice	O. sativa spp indica	WAB0015909	Sat_ind_165
492	TSK20765	Rice	O. sativa spp indica	WAB0002367	Sat_ind_166
493	TSK20765	Rice	O. sativa spp indica	WAB0015724	Sat_ind_167
494	TSK20765	Rice	O. sativa spp indica	WAB0023980	Sat_ind_168
495	TSK20765	Rice	O. sativa spp indica	WAB0004863	Sat_ind_169
496	TSK20765	Rice	O. sativa spp indica	WAB0026704	Sat_ind_170
497	TSK20765	Rice	O. sativa spp indica	WAB0036993	Sat_ind_171
498	TSK20765	Rice	O. sativa spp indica	WAB0030284	Sat_ind_172
499	TSK20765	Rice	O. sativa spp indica	WAB0019715	Sat_ind_173
500	TSK20765	Rice	O. sativa spp indica	WAB0037212	Sat_ind_174
501	TSK20765	Rice	O. sativa spp indica	WAB0034969	Sat_ind_175
502	TSK20765	Rice	O. sativa spp indica	WAB0019697	Sat_ind_176
503	TSK20765	Rice	O. sativa spp indica	WAB0019698	Sat_ind_177
504	TSK20765	Rice	O. sativa spp indica	WAB0019704	Sat_ind_178
505	TSK18003	Rice	O. sativa spp japonica	WABTMP112	Sat_Jap_001
506	TSK18003	Rice	O. sativa spp japonica	WABTMP106	Sat_Jap_002
507	TSK18003	Rice	O. sativa spp japonica	WAB0013330	Sat_Jap_003
508	TSK18003	Rice	O. sativa spp japonica	WABTMP91	Sat_Jap_004
509	TSK18003	Rice	O. sativa spp japonica	WAB0037082	Sat_Jap_005
510	TSK18003	Rice	O. sativa spp japonica	WAB0029770	Sat_Jap_006
511	TSK18003	Rice	O. sativa spp japonica	WAB0026222	Sat_Jap_008
512	TSK18003	Rice	O. sativa spp japonica	WABTMP77	Sat_Jap_009
513	TSK18003	Rice	O. sativa spp japonica	WAB0000058	Sat_Jap_010
514	TSK18003	Rice	O. sativa spp japonica	WABTMP92	Sat_Jap_011
515	TSK18003	Rice	O. sativa spp japonica	WABTMP93	Sat_Jap_012
516	TSK18003	Rice	O. sativa spp japonica	WAB0018251	Sat_Jap_013
517	TSK18003	Rice	O. sativa spp japonica	WAB0007857	Sat_Jap_014
518	TSK18003	Rice	O. sativa spp japonica	WAB0029755	Sat_Jap_015
519	TSK19459	Rice	O. sativa spp japonica	WAB0000151	Sat_Jap_007
520	TSK19459	Rice	O. sativa spp japonica	WAB0007149	Sat_Jap_016
521	TSK19459	Rice	O. sativa spp japonica	WAB0004053	Sat_Jap_017
522	TSK19459	Rice	O. sativa spp japonica	WAB0015357	Sat_Jap_018
523	TSK19459	Rice	O. sativa spp japonica	WAB0004076	Sat_Jap_019
524	TSK19459	Rice	O. sativa spp japonica	WAB0007869	Sat_Jap_020
525	TSK19459	Rice	O. sativa spp japonica	WAB0000030	Sat_Jap_021
526	TSK19459	Rice	O. sativa spp japonica	WAB0015356	Sat_Jap_022
527	TSK19459	Rice	O. sativa spp japonica	WAB0023638	Sat_Jap_023
528	TSK19459	Rice	O. sativa spp japonica	WAB0031229	Sat_Jap_024
529	TSK19459	Rice	O. sativa spp japonica	WAB0006881	Sat_Jap_025
530	TSK19459	Rice	O. sativa spp japonica	WAB0036982	Sat_Jap_026
531	TSK19453	Rice	O. sativa spp japonica	WAB0007136	Sat_Jap_027
532	TSK19453	Rice	O. sativa spp japonica	WAB0000026	Sat_Jap_028
533	TSK19453	Rice	O. sativa spp japonica	WAB0037217	Sat_Jap_029
534	TSK19453	Rice	O. sativa spp japonica	WAB0007135	Sat_Jap_030
535	TSK19453	Rice	O. sativa spp japonica	WAB0015355	Sat_Jap_031
536	TSK19453	Rice	O. sativa spp japonica	WAB0023636	Sat_Jap_032
537	TSK19453	Rice	O. sativa spp japonica	WAB0031517	Sat_Jap_033
538	TSK19453	Rice	O. sativa spp japonica	WAB0034964	Sat_Jap_034
539	TSK19453	Rice	O. sativa spp japonica	WAB0033908	Sat_Jap_035
540	TSK19453	Rice	O. sativa spp japonica	WAB0004105	Sat_Jap_036
541	TSK19453	Rice	O. sativa spp japonica	WAB0007139	Sat_Jap_037
542	TSK19453	Rice	O. sativa spp japonica	WAB0030234	Sat_Jap_038
543	TSK19453	Rice	O. sativa spp japonica	WAB0000670	Sat_Jap_039
544	TSK19453	Rice	O. sativa spp japonica	WAB0000147	Sat_Jap_040
545	TSK19453	Rice	O. sativa spp japonica	WAB0000005	Sat_Jap_041
546	TSK19453	Rice	O. sativa spp japonica	WAB0000172	Sat_Jap_042
547	TSK19453	Rice	O. sativa spp japonica	WAB0023622	Sat_Jap_043
548	TSK19453	Rice	O. sativa spp japonica	WAB0016530	Sat_Jap_044
549	TSK19453	Rice	O. sativa spp japonica	WAB0034000	Sat_Jap_045
550	TSK19453	Rice	O. sativa spp japonica	WAB0037131	Sat_Jap_046
551	TSK19453	Rice	O. sativa spp japonica	WAB0015394	Sat_Jap_047
552	TSK19453	Rice	O. sativa spp japonica	WAB0006855	Sat_Jap_048
553	TSK19453	Rice	O. sativa spp japonica	WAB0018252	Sat_Jap_049
554	TSK19453	Rice	O. sativa spp japonica	WAB0033569	Sat_Jap_050
555	TSK19453	Rice	O. sativa spp japonica	WAB0015534	Sat_Jap_051
556	TSK19453	Rice	O. sativa spp japonica	WAB0009790	Sat_Jap_052
557	TSK19453	Rice	O. sativa spp japonica	WAB0025048	Sat_Jap_053
558	TSK19453	Rice	O. sativa spp japonica	WAB0000019	Sat_Jap_054
559	TSK19453	Rice	O. sativa spp japonica	WAB0006899	Sat_Jap_055
560	TSK19453	Rice	O. sativa spp japonica	WAB0006934	Sat_Jap_056
561	TSK19453	Rice	O. sativa spp japonica	WAB0006937	Sat_Jap_057
562	TSK19453	Rice	O. sativa spp japonica	WAB0007056	Sat_Jap_058
563	TSK19453	Rice	O. sativa spp japonica	WAB0034159	Sat_Jap_059
564	TSK19453	Rice	O. sativa spp japonica	WAB0019878	Sat_Jap_060
565	TSK19453	Rice	O. sativa spp japonica	WAB0008309	Sat_Jap_061
566	TSK19453	Rice	O. sativa spp japonica	WAB0008270	Sat_Jap_062
567	TSK19453	Rice	O. sativa spp japonica	WAB0009320	Sat_Jap_063
568	TSK19453	Rice	O. sativa spp japonica	WAB0013679	Sat_Jap_064
569	TSK19453	Rice	O. sativa spp japonica	WAB0024767	Sat_Jap_065
570	TSK19453	Rice	O. sativa spp japonica	WAB0024770	Sat_Jap_066
571	TSK19453	Rice	O. sativa spp japonica	WAB0024848	Sat_Jap_067
572	TSK19453	Rice	O. sativa spp japonica	WAB0000046	Sat_Jap_068
573	TSK19453	Rice	O. sativa spp japonica	WAB0000029	Sat_Jap_069
574	TSK19453	Rice	O. sativa spp japonica	WAB0009405	Sat_Jap_070
575	TSK19453	Rice	O. sativa spp japonica	WAB0009391	Sat_Jap_071
576	TSK19453	Rice	O. sativa spp japonica	WAB0000081	Sat_Jap_072
577	TSK19453	Rice	O. sativa spp japonica	WAB0000088	Sat_Jap_073
578	TSK19453	Rice	O. sativa spp japonica	WAB0000228	Sat_Jap_074
579	TSK19453	Rice	O. sativa spp japonica	WAB0006892	Sat_Jap_075
580	TSK19453	Rice	O. sativa spp japonica	WAB0000927	Sat_Jap_076
581	TSK19453	Rice	O. sativa spp japonica	WAB0006907	Sat_Jap_077
582	TSK19453	Rice	O. sativa spp japonica	WAB0006901	Sat_Jap_078
583	TSK19453	Rice	O. sativa spp japonica	WAB0006909	Sat_Jap_079
584	TSK19453	Rice	O. sativa spp japonica	WAB0006914	Sat_Jap_080
585	TSK19453	Rice	O. sativa spp japonica	WAB0006948	Sat_Jap_081
586	TSK19453	Rice	O. sativa spp japonica	WAB0006949	Sat_Jap_082
587	TSK19453	Rice	O. sativa spp japonica	WAB0006971	Sat_Jap_083
588	TSK19453	Rice	O. sativa spp japonica	WAB0006965	Sat_Jap_084
589	TSK19453	Rice	O. sativa spp japonica	WAB0007009	Sat_Jap_085
590	TSK19453	Rice	O. sativa spp japonica	WAB0006985	Sat_Jap_086
591	TSK18003	Rice	O. sativa spp japonica	WAB0023634	Sat_Jap_087
592	TSK20763	Rice	O. sativa spp japonica	WAB0037060	Sat_Jap_088
593	TSK20763	Rice	O. sativa spp japonica	WAB0007802	Sat_Jap_089
594	TSK20763	Rice	O. sativa spp japonica	WAB0019618	Sat_Jap_090
595	TSK20763	Rice	O. sativa spp japonica	WAB0018253	Sat_Jap_091
596	TSK20763	Rice	O. sativa spp japonica	WAB0018095	Sat_Jap_092
597	TSK20763	Rice	O. sativa spp japonica	WAB0019617	Sat_Jap_093
598	TSK20763	Rice	O. sativa spp japonica	WAB0019624	Sat_Jap_094
599	TSK20763	Rice	O. sativa spp japonica	WAB0007131	Sat_Jap_095
600	TSK20763	Rice	O. sativa spp japonica	WAB0019627	Sat_Jap_096
601	TSK20763	Rice	O. sativa spp japonica	WAB0019620	Sat_Jap_097
602	TSK20763	Rice	O. sativa spp japonica	WAB0019619	Sat_Jap_098
603	TSK20763	Rice	O. sativa spp japonica	WAB0007331	Sat_Jap_099
604	TSK20763	Rice	O. sativa spp japonica	WAB0030891	Sat_Jap_100
605	TSK20763	Rice	O. sativa spp japonica	WAB0022873	Sat_Jap_101
606	TSK20763	Rice	O. sativa spp japonica	WAB0020222	Sat_Jap_102
607	TSK20763	Rice	O. sativa spp japonica	WAB0022913	Sat_Jap_103
608	TSK20763	Rice	O. sativa spp japonica	WAB0031901	Sat_Jap_104
609	TSK20763	Rice	O. sativa spp japonica	WAB0007437	Sat_Jap_105
610	TSK20763	Rice	O. sativa spp japonica	WAB0007144	Sat_Jap_106
611	TSK20765	Rice	O. sativa spp japonica	WAB0022886	Sat_Jap_107
612	TSK20765	Rice	O. sativa spp japonica	WAB0000032	Sat_Jap_108
613	TSK20765	Rice	O. sativa spp japonica	WAB0007101	Sat_Jap_109
614	TSK20765	Rice	O. sativa spp japonica	WAB0037218	Sat_Jap_110
615	TSK20765	Rice	O. sativa spp japonica	WAB0018102	Sat_Jap_111
616	TSK20765	Rice	O. sativa spp japonica	WAB0007739	Sat_Jap_112
617	TSK20765	Rice	O. sativa spp japonica	WAB0018053	Sat_Jap_113
618	TSK20765	Rice	O. sativa spp japonica	WAB0018092	Sat_Jap_114
619	TSK20765	Rice	O. sativa spp japonica	WAB0019621	Sat_Jap_115
620	TSK20765	Rice	O. sativa spp japonica	WAB0000040	Sat_Jap_116
621	TSK20765	Rice	O. sativa spp japonica	WAB0019622	Sat_Jap_117
622	TSK20765	Rice	O. sativa spp japonica	WAB0019623	Sat_Jap_118
623	TSK20765	Rice	O. sativa spp japonica	WAB0019625	Sat_Jap_119
624	TSK20765	Rice	O. sativa spp japonica	WAB0000229	Sat_Jap_120
625	TSK20765	Rice	O. sativa spp japonica	WAB0000025	Sat_Jap_121
