# Supplementary material for: Development and validation of diagnostic SNP markers for quality control genotyping in a collection of four rice (Oryza) species
Source: Sci Rep. 2021 Sep 20;11:18617. doi: 10.1038/s41598-021-97689-3 (PMC8452751; doi:10.1038/s41598-021-97689-3)
Supplement: Supplementary file 4 — Supplementary Table S3. [file 41598_2021_97689_MOESM4_ESM.xlsx]

## Sheet: Sheet1
	Summary of Minor Allele Frequency (MAF), Proportion Heterozygous, Proportion Missing, Polymorphism information content (PIC), and diagnostics groups across 80 accessions genotyped with 158 KASP-SNPs markers.
Marker Number	Marker Name	Chromosome	Physical Position	Number of Taxa	Major Allele	Major Allele Proportion estimated using 80 samples	Major Allele Frequency estimated using 80 samples	Minor Allele estimated using 80 samples	Minor Allele Proportion estimated using 80 samples	Minor Allele Frequency estimated using 80 samples	Proportion Missing estimated using 80 samples	Number Heterozygous estimated using 80 samples	Proportion Heterozygous estimated using 80 samples	Polymorphism information content (PIC) for KASP markers estimated using 80 samples	Polymorphism information content (PIC) from DArT SNPs data	Minor Allele Frequency from DArT SNPs data	Diagnostic?	Included in the set of 65 KASP SNPs diagnostic marker ?	Diagnostics groups based validation of 65 KAPSs markers using 625 samples	Included in the subset of 36 KASP SNPs diagnostic markers ?	Diagnostics groups based validation of 36 KAPSs markers using 625 samples	Groups mining
1	ARC-00001	1	659974	80	A	0.275	0.57895	G	0.2	0.42105	0.525	0	0	0.538962	0.153779	0.18507	No	No	None	No	None
2	ARC-00002	1	2381714	80	A	0.9	0.9	G	0.1	0.1	0	4	0.05	0.21378	0.327162	0.02074	Yes	No	None	No	None	Group 1 or G1 = Diagnostic between O. barthii and O. glaberrima
3	ARC-00003	1	2780475	80	T	0.775	0.81579	C	0.175	0.18421	0.05	0	0	0.326305	0.140362	0.08328	Yes	No	None	No	None	Group 2 or G2 = Diagnostic between O. barthii/O. glaberrima and O.sativa and O. longistaminata
4	ARC-00004	1	3338980	80	A	1	1	NA	0	0	0	0	0	0	0.343473	0.22463	Monomorphic	No	None	No	None	Group 3 or G3 = Diagnostic between O.sativa and O. barthii/O. glaberrima / O. longistaminata
5	ARC-00007	1	4623253	80	C	0.7625	0.78205	T	0.2125	0.21795	0.025	2	0.02564	0.349743	0.203362	0.13098	Yes	No	None	No	None	Group 4 or G4 = Diagnostic between O. longistaminata and O. barthii/O. glaberrima and O.sativa
6	ARC-00008	1	5168202	80	G	0.55	0.55696	A	0.4375	0.44304	0.0125	0	0	0.389982	0.334892	0.21921	Yes	Yes	G2	Yes	G2	Group 5 or G5 = Diagnostic between lowland O. sativa spp. indica and Upland O. sativa spp. japonica/O. barthii/O. glaberrima/O. longistaminata
7	ARC-00009	1	5589286	80	G	0.66875	0.69481	A	0.29375	0.30519	0.0375	23	0.2987	0.555055	0.387197	0.21921	No	No	None	No	None	Group 6 or G6 = Diagnostic between Upland O. sativa spp. japonica and lowland O. sativa spp. indica/O. longistaminata/O. barthii/O. glaberrima
8	ARC-00011	1	6423196	80	G	0.5625	0.5625	A	0.4375	0.4375	0	0	0	0.371063	0.270224	0.21921	Yes	Yes	G3	Yes	G3
9	ARC-00015	1	7371940	80	T	0.75	0.76923	C	0.225	0.23077	0.025	0	0	0.32853	0.217742	0.1447	No	No	None	No	None
10	ARC-00016	1	7971784	80	A	0.8875	0.9726	G	0.025	0.0274	0.0875	0	0	0.191007	0.229743	0.21921	No	No	None	No	None
11	ARC-00018	1	13006127	80	G	0.875	0.94595	A	0.05	0.05405	0.075	0	0	0.21378	0.179122	0.17534	No	No	None	No	None
12	ARC-00021	1	20297990	80	T	0.5375	0.61429	C	0.3375	0.38571	0.125	0	0	0.503158	0.272459	0.21921	No	No	None	No	None
13	ARC-00022	1	22949723	80	T	0.8375	0.88158	C	0.1125	0.11842	0.05	0	0	0.262113	0.022193	0.01516	Yes	No	None	No	None
14	ARC-00023	1	24448326	80	T	0.875	0.89744	C	0.1	0.10256	0.025	0	0	0.207468	0.009252	0.00574	Yes	No	None	No	None
15	ARC-00024	1	27068991	80	T	0.6875	0.6962	C	0.3	0.3038	0.0125	0	0	0.351934	0.17271	0.17741	Yes	No	None	No	None
16	ARC-00025	1	29780216	80	A	0.775	0.79487	C	0.2	0.20513	0.025	0	0	0.309899	0.075955	0.03127	Yes	No	None	No	None
17	ARC-00028	1	35086107	80	C	0.75	0.76923	T	0.225	0.23077	0.025	0	0	0.32853	0.291412	0.21921	Yes	Yes	G5	No	None
18	ARC-00030	1	39896127	80	G	1	1	NA	0	0	0	0	0	0	0.014043	0.0059	Monomorphic	No	None	No	None
19	ARC-00032	1	40064301	80	C	0.9875	1	NA	0	0	0.0125	0	0	0.0243828	0.00923	0.00574	Monomorphic	No	None	No	None
20	ARC-00035	1	40531864	80	G	1	1	NA	0	0	0	0	0	0	0.009232	0.00574	Monomorphic	No	None	No	None
21	ARC-00036	1	40671161	80	T	0.55	0.55	A	0.45	0.45	0	0	0	0.372488	0.344345	0.21921	Yes	Yes	G2	Yes	G2
22	ARC-00037	1	4071575	80	A	0.7375	0.74684	C	0.25	0.25316	0.0125	0	0	0.32526	0.012027	0.00574	Yes	No	None	No	None
23	ARC-00038	1	40762425	80	T	0.8875	0.89873	G	0.1	0.10127	0.0125	0	0	0.186185	0.00925	0.00574	Yes	No	None	No	None
24	ARC-00046	1	43100601	80	T	0.9375	0.9375	C	0.0625	0.0625	0	0	0	0.110321	0.117991	0.00574	No	No	None	No	None
25	ARC-00047	2	2010468	80	G	0.5875	0.59494	A	0.4	0.40506	0.0125	0	0	0.38408	0.256841	0.21921	Yes	Yes	G3	No	None
26	ARC-00048	2	2445379	80	T	0.425	0.53125	G	0.375	0.46875	0.2	0	0	0.562249	0.327044	0.21921	Yes	Yes	G3	No	None
27	ARC-00049	2	2687415	80	C	0.4	0.69565	T	0.175	0.30435	0.425	0	0	0.550087	0.382404	0.21921	No	No	None	No	None
28	ARC-00050	2	2961842	80	G	0.6875	0.71429	A	0.275	0.28571	0.0375	0	0	0.377281	0.258586	0.21905	No	No	None	No	None
29	ARC-00053	2	5132416	80	G	0.55	0.55	T	0.45	0.45	0	0	0	0.372488	0.011685	0.21921	Yes	Yes	G2	Yes	G2
30	ARC-00054	2	5507909	80	A	0.9125	0.9125	G	0.0875	0.0875	0	0	0	0.146937	0.044231	0.17549	No	No	None	No	None
31	ARC-00057	2	9922769	80	C	0.725	0.725	T	0.275	0.275	0	0	0	0.319249	0.347292	0.21921	No	No	None	No	None
32	ARC-00058	2	11149887	80	C	0.55	0.55696	G	0.4375	0.44304	0.0125	0	0	0.389982	0.330825	0.21921	Yes	Yes	G3	No	None
33	ARC-00060	2	11589463	80	G	0.725	0.74359	A	0.25	0.25641	0.025	0	0	0.344812	0.281483	0.21921	Yes	Yes	G5	No	None
34	ARC-00061	2	12033534	80	C	0.525	0.61765	T	0.325	0.38235	0.15	0	0	0.520868	0.316613	0.21921	Yes	Yes	G2	Yes	G2
35	ARC-00062	2	12370984	80	A	0.78125	0.78125	G	0.21875	0.21875	0	1	0.0125	0.299617	0.258715	0.21921	Yes	Yes	G5	No	None
36	ARC-00063	2	12851227	80	G	0.8	0.82051	A	0.175	0.17949	0.025	0	0	0.288712	0.151553	0.04435	Yes	Yes	G6	Yes	G6
37	ARC-00066	2	14337494	80	T	1	1	NA	0	0	0	0	0	0	0.345558	0.22384	Monomorphic	No	None	No	None
38	ARC-00067	2	16680808	80	A	0.45	0.55385	T	0.3625	0.44615	0.1875	0	0	0.55424	0.118454	0.21921	Yes	No	None	No	None
39	ARC-00068	2	16732676	80	G	0.7125	0.7125	A	0.2875	0.2875	0	2	0.025	0.35893	0.299589	0.21921	No	No	None	No	None
40	ARC-00069	2	21304580	80	T	0.4	0.58182	C	0.2875	0.41818	0.3125	2	0.03636	0.608724	0.156048	0.04403	No	No	None	No	None
41	ARC-00070	2	22044798	80	C	0.5625	0.5625	A	0.4375	0.4375	0	0	0	0.371063	0.275481	0.21921	Yes	Yes	G3	Yes	G3
42	ARC-00071	2	23107867	80	T	0.525	0.54545	C	0.4375	0.45455	0.0375	0	0	0.424736	0.370697	0.21921	Yes	Yes	G3	Yes	G3
43	ARC-00072	2	26052991	80	G	0.8	0.83117	A	0.1625	0.16883	0.0375	0	0	0.296513	0.2542	0.17597	No	No	None	No	None
44	ARC-00073	2	27590753	80	G	0.875	0.88608	A	0.1125	0.11392	0.0125	0	0	0.201939	0.1823	0.17597	No	No	None	No	None
45	ARC-00074	2	30815684	80	T	0.7875	0.88732	C	0.1	0.11268	0.1125	0	0	0.328834	0.305094	0.17549	No	No	None	No	None
46	ARC-00075	2	31084824	80	G	0.55	0.55696	A	0.4375	0.44304	0.0125	0	0	0.389982	0.277915	0.21921	Yes	Yes	G2	Yes	G2
47	ARC-00076	2	31413049	80	G	0.5625	0.5625	T	0.4375	0.4375	0	0	0	0.371063	0.336775	0.21889	Yes	Yes	G3	Yes	G3
48	ARC-00077	2	31808560	80	A	0.4625	0.5	T	0.4625	0.5	0.075	0	0	0.470238	0.354401	0.21921	Yes	Yes	G3 & G4	No	None
49	ARC-00079	2	33745870	80	C	0.55	0.55696	T	0.4375	0.44304	0.0125	0	0	0.389982	0.342713	0.22463	Yes	Yes	G2	Yes	G2
50	ARC-00082	2	34032959	80	T	0.5625	0.5625	A	0.4375	0.4375	0	0	0	0.371063	0.33943	0.21921	Yes	Yes	G3	Yes	G3
51	ARC-00083	2	34379315	80	G	0.8875	0.8875	T	0.1125	0.1125	0	0	0	0.17975	0.011157	0.00542	Yes	Yes	G4	Yes	G4
52	ARC-00085	2	34593894	80	T	0.4625	1	NA	0	0	0.5375	0	0	0.37359	0.319184	0.21921	Monomorphic	No	None	No	None
53	ARC-00086	2	34978568	80	G	0.65	0.69333	A	0.2875	0.30667	0.0625	0	0	0.417146	0.246571	0.21921	No	No	None	No	None
54	ARC-00089	3	491570	80	C	0.78125	0.78125	T	0.21875	0.21875	0	1	0.0125	0.299617	0.013534	0.00638	No	No	None	No	None
55	ARC-00092	3	878634	80	A	0.2625	1	NA	0	0	0.7375	0	0	0.31223	0.247856	0.17581	Monomorphic	No	None	No	None
56	ARC-00094	3	1504686	80	T	0.8625	0.8625	C	0.1375	0.1375	0	0	0	0.209059	0.018396	0.00877	Yes	No	None	No	None
57	ARC-00095	3	1629684	80	C	0.725	0.74359	G	0.25	0.25641	0.025	0	0	0.344812	0.258477	0.21921	Yes	Yes	G5	No	None
58	ARC-00096	3	1685474	80	G	0.8875	0.8875	C	0.1125	0.1125	0	0	0	0.17975	0.24379	0.00542	Yes	Yes	G4	Yes	G4
59	ARC-00097	3	2862936	80	G	0.5625	0.5625	T	0.4375	0.4375	0	0	0	0.371063	0.361208	0.21921	Yes	Yes	G3	Yes	G3
60	ARC-00099	3	4801827	80	C	0.55	0.55696	A	0.4375	0.44304	0.0125	0	0	0.389982	0.334212	0.21889	Yes	Yes	G3	Yes	G3
61	ARC-00100	3	7116607	80	G	0.825	1	NA	0	0	0.175	0	0	0.247062	0.11669	0.04467	Monomorphic	No	None	No	None
62	ARC-00101	3	8444871	80	C	0.5375	0.70492	A	0.225	0.29508	0.2375	0	0	0.536507	0.145567	0.04467	No	No	None	No	None
63	ARC-00102	3	12537442	80	T	0.3375	1	NA	0	0	0.6625	0	0	0.347199	0.276482	0.21921	Monomorphic	No	None	No	None
64	ARC-00103	3	13070939	80	G	0.8875	0.93421	A	0.0625	0.06579	0.05	0	0	0.195826	0.010682	0.00574	No	No	None	No	None
65	ARC-00106	3	17422892	80	T	0.8875	0.91026	A	0.0875	0.08974	0.025	0	0	0.191007	0.015856	0.00638	Yes	No	None	No	None
66	ARC-00107	3	20488025	80	C	0.5375	0.55128	T	0.4375	0.44872	0.025	0	0	0.407865	0.345923	0.21905	Yes	Yes	G3	Yes	G3
67	ARC-00109	3	21681318	80	C	0.5375	0.5443	A	0.45	0.4557	0.0125	0	0	0.391277	0.304667	0.21905	Yes	Yes	G2	Yes	G2
68	ARC-00110	3	22541324	80	C	0.7375	0.74684	T	0.25	0.25316	0.0125	0	0	0.32526	0.254558	0.21921	Yes	Yes	G5	Yes	G5
69	ARC-00111	3	22793474	80	C	0.9125	1	NA	0	0	0.0875	0	0	0.146937	0.473941	0.21921	Monomorphic	No	None	No	None
70	ARC-00112	3	24627714	80	G	0.5625	0.625	T	0.3375	0.375	0.1	0	0	0.479	0.313084	0.21921	Yes	Yes	G3	No	None
71	ARC-00113	3	24816099	80	C	0.7625	0.77215	A	0.225	0.22785	0.0125	0	0	0.308748	0.174882	0.1171	Yes	No	None	No	None
72	ARC-00116	3	26382404	80	A	1	1	NA	0	0	0	0	0	0	0.011131	0.22447	Monomorphic	No	None	No	None
73	ARC-00121	3	32703658	80	A	0.55	0.5641	C	0.425	0.4359	0.025	0	0	0.406368	0.340876	0.2224	Yes	Yes	G2	Yes	G2
74	ARC-00122	3	33595217	80	G	0.55	0.55	A	0.45	0.45	0	0	0	0.372488	0.34619	0.22256	Yes	Yes	G2	Yes	G2
75	ARC-00124	3	35270485	80	C	0.775	0.81579	A	0.175	0.18421	0.05	0	0	0.326305	0.114658	0.07052	No	No	None	No	None
76	ARC-00125	3	36117999	80	C	0.9875	1	NA	0	0	0.0125	0	0	0.0243828	0.341007	0.22272	Monomorphic	No	None	No	None
77	ARC-00126	4	5139511	80	A	0.6875	0.77465	G	0.2	0.22535	0.1125	30	0.42254	0.516236	0.144715	0.15571	No	No	None	No	None
78	ARC-00128	4	12064237	80	G	0.55	0.55	C	0.45	0.45	0	0	0	0.372488	0.340912	0.22352	Yes	No	None	No	None
79	ARC-00134	4	23051860	80	A	0.5625	0.5625	T	0.4375	0.4375	0	0	0	0.371063	0.268562	0.21921	Yes	Yes	G2	No	None
80	ARC-00137	4	25380677	80	A	0.8625	0.8625	T	0.1375	0.1375	0	0	0	0.209059	0.328041	0.01771	Yes	Yes	G4	No	None
81	ARC-00138	4	27734612	80	A	0.6875	0.75342	G	0.225	0.24658	0.0875	0	0	0.413193	0.183863	0.17549	No	No	None	No	None
82	ARC-00139	4	27782487	80	T	0.93125	0.93125	C	0.06875	0.06875	0	1	0.0125	0.133359	0.150271	0.17549	No	No	None	No	None
83	ARC-00140	4	27886149	80	G	1	1	NA	0	0	0	0	0	0	0.272304	0.21921	Monomorphic	No	None	No	None
84	ARC-00147	5	7214548	80	G	0.8125	0.82278	A	0.175	0.17722	0.0125	0	0	0.268412	0.252535	0.21921	No	No	None	No	None
85	ARC-00148	5	7309290	80	C	0.7625	0.82432	G	0.1625	0.17568	0.075	0	0	0.349019	0.191663	0.17518	No	No	None	No	None
86	ARC-00152	5	19014057	80	A	0.55625	0.57792	T	0.40625	0.42208	0.0375	15	0.19481	0.587215	0.371469	0.21921	No	No	None	No	None
87	ARC-00154	5	20316135	80	C	0.5125	0.51899	T	0.475	0.48101	0.0125	2	0.02532	0.427634	0.318392	0.21921	Yes	Yes	G2	No	None
88	ARC-00158	5	23342812	80	T	1	1	NA	0	0	0	0	0	0	0.478068	0.22064	Monomorphic	No	None	No	None
89	ARC-00159	5	23373805	80	G	0.9	0.94737	A	0.05	0.05263	0.05	0	0	0.176888	0.256508	0.21889	No	No	None	No	None
90	ARC-00162	5	23874779	80	C	0.55	0.55	A	0.45	0.45	0	0	0	0.372488	0.340072	0.22431	Yes	Yes	G2	Yes	G2
91	ARC-00163	5	25519298	80	C	0.55	0.55	A	0.45	0.45	0	0	0	0.372488	0.08282	0.04276	Yes	No	None	No	None
92	ARC-00166	6	4398672	80	A	0.525	0.53846	G	0.45	0.46154	0.025	0	0	0.409024	0.331336	0.21043	Yes	Yes	G2	No	None
93	ARC-00167	6	4412447	80	A	0.55	0.55	C	0.45	0.45	0	0	0	0.372488	0.053095	0.21011	Yes	Yes	G2	No	None
94	ARC-00168	6	4655599	80	C	0.5375	0.5443	G	0.45	0.4557	0.0125	0	0	0.391277	0.31748	0.21347	Yes	Yes	G2	No	None
95	ARC-00174	6	11100773	80	T	0.8875	1	NA	0	0	0.1125	0	0	0.17975	0.043934	0.21921	Monomorphic	No	None	No	None
96	ARC-00177	6	18012855	80	C	0.8	0.8	A	0.2	0.2	0	0	0	0.2688	0.176865	0.17597	No	No	None	No	None
97	ARC-00178	6	18088144	80	C	0.6375	1	NA	0	0	0.3625	0	0	0.355379	0.325793	0.21921	Monomorphic	No	None	No	None
98	ARC-00179	6	19464462	80	C	0.7875	0.84	T	0.15	0.16	0.0625	2	0.02667	0.347607	0.04566	0.17581	No	No	None	No	None
99	ARC-00180	6	22119819	80	A	0.86875	0.87975	T	0.11875	0.12025	0.0125	1	0.01266	0.223822	0.031205	0.01276	Yes	Yes	G4	No	None
100	ARC-00181	6	22250948	80	T	0.8875	0.89873	A	0.1	0.10127	0.0125	0	0	0.186185	0.342667	0.00734	Yes	Yes	G4	Yes	G4
101	ARC-00185	6	27592000	80	A	0.6	0.64	C	0.3375	0.36	0.0625	0	0	0.436473	0.26982	0.21921	No	No	None	No	None
102	ARC-00186	6	29415585	80	A	0.55	0.55696	C	0.4375	0.44304	0.0125	0	0	0.389982	0.342165	0.22447	Yes	Yes	G2	Yes	G2
103	ARC-00187	6	29577455	80	C	0.925	0.98667	T	0.0125	0.01333	0.0625	0	0	0.133359	0.003945	0.21921	No	No	None	No	None
104	ARC-00189	6	30926515	80	C	0.4625	0.52857	T	0.4125	0.47143	0.125	0	0	0.515516	0.32234	0.21921	Yes	Yes	G3	No	None
105	ARC-00195	7	4661046	80	A	0.5625	0.5625	T	0.4375	0.4375	0	0	0	0.371063	0.348726	0.21921	Yes	Yes	G3	Yes	G3
106	ARC-00198	7	7357898	80	G	1	1	NA	0	0	0	0	0	0	0.171644	0.04659	Monomorphic	No	None	No	None
107	ARC-00200	7	17184065	80	A	0.475	0.51351	T	0.45	0.48649	0.075	0	0	0.470055	0.405196	0.21921	Yes	No	None	No	None
108	ARC-00201	7	17227440	80	C	0.55	0.6875	T	0.25	0.3125	0.2	0	0	0.527988	0.342163	0.21857	Yes	No	None	No	None
109	ARC-00202	7	18631120	80	G	0.5375	0.5443	A	0.45	0.4557	0.0125	2	0.02532	0.425945	0.173775	0.21921	Yes	Yes	G3	No	None
110	ARC-00204	7	19360534	80	G	0.5125	0.57746	T	0.375	0.42254	0.1125	0	0	0.499982	0.371225	0.21921	No	No	None	No	None
111	ARC-00205	7	19740706	80	G	0.7375	0.85507	A	0.125	0.14493	0.1375	0	0	0.383408	0.033417	0.015	No	No	None	No	None
112	ARC-00206	7	21509554	80	C	0.725	0.75325	A	0.2375	0.24675	0.0375	0	0	0.355628	0.224399	0.17534	No	No	None	No	None
113	ARC-00209	7	24948426	80	G	0.925	1	NA	0	0	0.075	0	0	0.129124	0.007458	0.21921	Monomorphic	No	None	No	None
114	ARC-00211	7	27583713	80	C	0.71875	0.74675	T	0.24375	0.25325	0.0375	3	0.03896	0.403905	0.145402	0.041	No	No	None	No	None
115	ARC-00213	7	28571933	80	G	0.475	0.50667	A	0.4625	0.49333	0.0625	0	0	0.456603	0.272018	0.21921	Yes	Yes	G2	No	None
116	ARC-00217	8	9413482	80	A	0.8875	0.8875	T	0.1125	0.1125	0	0	0	0.17975	0.014039	0.00638	Yes	Yes	G4	Yes	G4
117	ARC-00218	8	10614810	80	G	0.80625	0.83766	A	0.15625	0.16234	0.0375	7	0.09091	0.371369	0.273163	0.17358	No	No	None	No	None
118	ARC-00219	8	17645997	80	G	0.8875	0.89873	T	0.1	0.10127	0.0125	0	0	0.186185	0.013274	0.0134	Yes	Yes	G4	No	None
119	ARC-00220	8	18620197	80	T	0.425	1	NA	0	0	0.575	0	0	0.369312	0.168073	0.17741	Monomorphic	No	None	No	None
120	ARC-00227	9	16628455	80	A	0.6125	0.7	G	0.2625	0.3	0.125	2	0.02857	0.502499	0.276257	0.21921	Yes	Yes	G5	Yes	G5
121	ARC-00229	9	18312627	80	G	0.81875	0.87333	T	0.11875	0.12667	0.0625	7	0.09333	0.361351	0.158973	0.17581	No	No	None	No	None
122	ARC-00230	9	18345759	80	T	0.5375	0.5443	C	0.45	0.4557	0.0125	0	0	0.391277	0.33861	0.21921	Yes	Yes	G2	Yes	G2
123	ARC-00231	9	19877142	80	C	0.525	0.53846	T	0.45	0.46154	0.025	0	0	0.409024	0.150613	0.21921	Yes	Yes	G2	No	None
124	ARC-00233	9	20665532	80	C	0.9625	0.9625	T	0.0375	0.0375	0	0	0	0.069582	0.287027	0.21921	No	No	None	No	None
125	ARC-00234	9	21072329	80	A	0.4375	0.50725	G	0.425	0.49275	0.1375	0	0	0.52585	0.21241	0.21921	Yes	Yes	G2	No	None
126	ARC-00236	9	22208673	80	T	0.8875	0.8875	C	0.1125	0.1125	0	0	0	0.17975	0.014378	0.00606	Yes	Yes	G4	Yes	G4
127	ARC-00239	10	3410682	80	G	0.775	0.80519	A	0.1875	0.19481	0.0375	0	0	0.318793	0.296361	0.16465	Yes	No	None	No	None
128	ARC-00242	10	12174600	80	T	0.4375	0.50725	A	0.425	0.49275	0.1375	0	0	0.52585	0.288151	0.21921	Yes	Yes	G2	Yes	G2
129	ARC-00246	10	21409769	80	C	0.725	0.74359	T	0.25	0.25641	0.025	0	0	0.344812	0.346329	0.21921	Yes	Yes	G5	Yes	G5
130	ARC-00247	10	21660458	80	G	0.55	0.55	C	0.45	0.45	0	0	0	0.372488	0.032687	0.21921	Yes	Yes	G2	Yes	G2
131	ARC-00249	11	2335116	80	A	1	1	NA	0	0	0	0	0	0	0.386283	0.21921	Monomorphic	No	None	No	None
132	ARC-00250	11	2604599	80	C	0.8625	0.8961	T	0.1	0.1039	0.0375	0	0	0.227689	0.039678	0.0209	Yes	No	None	No	None
133	ARC-00254	11	11776571	80	G	0.8875	0.91026	A	0.0875	0.08974	0.025	0	0	0.191007	0.257482	0.17613	No	No	None	No	None
134	ARC-00260	11	19638922	80	G	0.5625	0.6	C	0.375	0.4	0.0625	0	0	0.446503	0.341788	0.22256	Yes	No	None	No	None
135	ARC-00262	12	3761534	80	G	0.8125	0.8125	T	0.1875	0.1875	0	2	0.025	0.288712	0.01876	0.0059	No	No	None	No	None
136	ARC-00266	12	13602370	80	C	0.65	0.65823	T	0.3375	0.34177	0.0125	14	0.17722	0.527426	0.240172	0.21921	No	No	None	No	None
137	ARC-00271	12	15962740	80	G	0.825	0.97059	A	0.025	0.02941	0.15	0	0	0.264743	0.291007	0.21921	No	No	None	No	None
138	ARC-00272	12	17006205	80	C	0.8875	0.9726	A	0.025	0.0274	0.0875	0	0	0.191007	0.308368	0.21921	No	No	None	No	None
139	ARC-00273	12	17069078	80	G	0.55	0.58667	C	0.3875	0.41333	0.0625	0	0	0.449057	0.486786	0.22463	Yes	Yes	G2	No	None
140	ARC-00274	12	19122985	80	G	0.9625	0.98718	A	0.0125	0.01282	0.025	0	0	0.0713648	0.323165	0.21921	No	No	None	No	None
141	ARC-00277	12	19947996	80	T	0.8125	0.87838	C	0.1125	0.12162	0.075	0	0	0.297283	0.016085	0.00766	Yes	Yes	G4	No	None
142	ARC-00280	12	24319082	80	G	0.775	0.88571	A	0.1	0.11429	0.125	0	0	0.342655	0.371522	0.17581	No	No	None	No	None
143	ARC-00281	12	25433232	80	A	0.6	0.6	G	0.4	0.4	0	0	0	0.3648	0.331599	0.21921	No	No	None	No	None
144	ARC-00283	12	25901758	80	A	0.8625	0.87342	G	0.125	0.12658	0.0125	0	0	0.216828	0.058218	0.0284	Yes	No	None	No	None
145	ARC-00284	12	26194043	80	C	0.8875	0.89873	G	0.1	0.10127	0.0125	0	0	0.186185	0.014303	0.00606	Yes	No	None	No	None
146	ARC-00298	1	29230324	80	G	0.2875	0.52273	A	0.2625	0.47727	0.45	0	0	0.573164	0.241316	0.17581	No	No	None	No	None
147	ARC-00303	5	15954821	80	G	0.7375	0.7375	A	0.2625	0.2625	0	30	0.375	0.461187	0.315056	0.21921	No	No	None	No	None
148	ARC-00306	7	17534819	80	A	0.66875	0.67722	G	0.31875	0.32278	0.0125	3	0.03797	0.408285	0.20527	0.22336	Yes	No	None	No	None
149	ARC-00312	12	21323747	80	C	0.55	0.5641	A	0.425	0.4359	0.025	0	0	0.406368	0.37811	0.21921	Yes	Yes	G2	Yes	G2
150	ARC-00314	2	1737289	80	T	0.525	0.53165	C	0.4625	0.46835	0.0125	0	0	0.392244	0.347185	0.22463	Yes	Yes	G2	No	None
151	ARC-00324	10	19812807	80	C	0.61875	0.63462	T	0.35625	0.36538	0.025	3	0.03846	0.440123	0.326539	0.21921	No	No	None	No	None
152	ARC-00329	6	27121051	80	T	0.51875	0.53205	C	0.45625	0.46795	0.025	1	0.01282	0.42696	0.182218	0.17597	Yes	Yes	G2	Yes	G2
153	ARC-00333	4	28189782	80	T	0.675	0.76056	G	0.2125	0.23944	0.1125	0	0	0.432738	0.384469	0.25401	Yes	Yes	G1 & G2	No	None
154	ARC-00334	4	27107833	80	C	0.7625	0.7625	T	0.2375	0.2375	0	0	0	0.296598	0.396899	0.27016	Yes	Yes	G1 & G2	No	None
155	ARC-00335	5	6576544	80	G	0.775	0.775	C	0.225	0.225	0	0	0	0.287937	0.391497	0.26491	Yes	Yes	G1	Yes	G1
156	ARC-00336	6	2275866	80	G	0.65	0.75362	A	0.2125	0.24638	0.1375	0	0	0.457597	0.432561	0.31914	Yes	Yes	G1	Yes	G1
157	ARC-00337	8	25848550	80	G	0.7625	0.7625	A	0.2375	0.2375	0	0	0	0.296598	0.478121	0.28342	Yes	Yes	G2	No	None
158	ARC-00339	8	4308986	80	C	0.6125	0.72059	T	0.2375	0.27941	0.15	0	0	0.484195	0.419839	0.33226	Yes	Yes	G2	No	None
Average										0.247803				0.324537	0.231963	0.167352
