# Supplementary material for: Development and validation of diagnostic SNP markers for quality control genotyping in a collection of four rice (Oryza) species
Source: Sci Rep. 2021 Sep 20;11:18617. doi: 10.1038/s41598-021-97689-3 (PMC8452751; doi:10.1038/s41598-021-97689-3)
Supplement: Supplementary file 5 — Supplementary Table S4. [file 41598_2021_97689_MOESM5_ESM.xlsx]

## Sheet: Sheet1
		Summary of each marker, the percentage of each species/subspecies grouped based on the minor allele of each SNP.
Site Number	Site Name	Chromosome	Physical Position	Major Allele	Minor Allele	Count of O. barthii accessions grouped by SNPs minor allele of (T= 88 samples)	Proportion of O. barthii accessions grouped by SNPs minor allele of (%)	Count of O. glaberrima accessions grouped by SNPs minor allele of (T= 169 samples)	Proportion of O. glaberrima accessions grouped by SNPs minor allele of (%)	Count of O. longistaminata accessions grouped by SNPs minor allele of (T= 69 samples)	Proportion of O. longistaminata accessions grouped SNPs by minor allele of (%)	Count of O. sativa spp. indica accessions grouped by SNPs minor allele of (T= 178 samples)	Proportion of sativa spp. indica accessions grouped by SNPs minor allele of (%)	Count of O. sativa spp. japonica accessions grouped by SNPs minor allele of (T= 121 samples)	Proportion of sativa spp. japonica accessions grouped by SNPs minor allele of (%)	Diagnostic group of the 65 SNPS KAPS markers conserved for validation step	Selected as KAPS subset for routine QC based pivotchart computation ?
1	ARC-00008	1	5168202	G	A	88	1	168	0.994083	0	0	0	0	0	0	G2	Yes
2	ARC-00011	1	6423179	G	A	0	0	0	0	0	0	172	0.966292	119	0.983471	G3	Yes
3	ARC-00028	1	35086092	C	T	0	0	0	0	0	0	162	0.910112	1	0.00826446	G5	No
4	ARC-00036	1	40671128	T	A	87	0.988636	169	1	0	0	0	0	0	0	G2	Yes
5	ARC-00047	2	2010428	G	A	0	0	0	0	0	0	92	0.516854	121	1	G3	No
6	ARC-00048	2	2445336	G	T	86	0.977273	169	1	11	0.15942	0	0	0	0	G3	No
7	ARC-00053	2	5132374	G	T	88	1	169	1	0	0	0	0	0	0	G2	Yes
8	ARC-00058	2	11149880	C	G	0	0	0	0	0	0	163	0.91573	121	1	G3	No
9	ARC-00060	2	11589435	G	A	0	0	0	0	0	0	177	0.994382	4	0.0330579	G5	No
10	ARC-00061	2	12033476	C	T	86	0.977273	167	0.988166	0	0	0	0	0	0	G2	Yes
11	ARC-00062	2	12370974	A	G	0	0	0	0	0	0	169	0.949438	0	0	G5	No
12	ARC-00063	2	12851214	G	A	0	0	0	0	0	0	0	0	121	1	G6	Yes
13	ARC-00070	2	22044764	C	A	0	0	0	0	0	0	177	0.994382	121	1	G3	Yes
14	ARC-00071	2	23107853	T	C	0	0	0	0	0	0	178	1	121	1	G3	Yes
15	ARC-00075	2	31084802	G	A	86	0.977273	169	1	0	0	0	0	0	0	G2	Yes
16	ARC-00076	2	31413028	G	T	0	0	0	0	0	0	177	0.994382	121	1	G3	Yes
17	ARC-00077	2	31808552	T	A	0	0	0	0	14	0.202899	177	0.994382	120	0.991736	G3 & G4	No
18	ARC-00079	2	33745861	C	T	88	1	169	1	0	0	0	0	0	0	G2	Yes
19	ARC-00082	2	34032953	T	A	0	0	0	0	0	0	178	1	121	1	G3	Yes
20	ARC-00083	2	34379276	G	T	2	0.0227273	0	0	69	1	0	0	0	0	G4	Yes
21	ARC-00095	3	1629632	C	G	0	0	0	0	0	0	175	0.983146	2	0.0165289	G5	No
22	ARC-00096	3	1685410	G	C	0	0	0	0	69	1	0	0	0	0	G4	Yes
23	ARC-00097	3	2862879	G	T	0	0	0	0	0	0	178	1	119	0.983471	G3	Yes
24	ARC-00099	3	4801805	C	A	0	0	0	0	0	0	178	1	120	0.991736	G3	Yes
25	ARC-00107	3	20487967	C	T	0	0	0	0	0	0	178	1	121	1	G3	Yes
26	ARC-00109	3	21681288	C	A	88	1	169	1	0	0	0	0	0	0	G2	Yes
27	ARC-00110	3	22541284	C	T	0	0	0	0	0	0	176	0.988764	2	0.0165289	G5	Yes
28	ARC-00112	3	24627704	G	T	0	0	0	0	0	0	140	0.786517	121	1	G3	No
29	ARC-00121	3	32703627	A	C	88	1	169	1	0	0	1	0.00561798	2	0.0165289	G2	Yes
30	ARC-00122	3	33595180	G	A	88	1	169	1	0	0	0	0	0	0	G2	Yes
31	ARC-00134	4	23051822	A	T	83	0.943182	168	0.994083	0	0	0	0	0	0	G2	No
32	ARC-00137	4	25380632	A	T	0	0	0	0	69	1	5	0.0280899	0	0	G4	No
33	ARC-00154	5	20316123	C	T	87	0.988636	169	1	3	0.0434783	0	0	0	0	G2	No
34	ARC-00162	5	23874724	C	A	88	1	169	1	0	0	0	0	0	0	G2	Yes
35	ARC-00166	6	4398633	G	A	88	1	168	0.994083	0	0	4	0.0224719	6	0.0495868	G2	No
36	ARC-00167	6	4412392	A	C	86	0.977273	167	0.988166	0	0	4	0.0224719	3	0.0247934	G2	No
37	ARC-00168	6	4655542	C	G	87	0.988636	168	0.994083	0	0	4	0.0224719	3	0.0247934	G2	No
38	ARC-00180	6	22119790	A	T	0	0	0	0	69	1	3	0.0168539	5	0.0413223	G4	No
39	ARC-00181	6	22250927	T	A	0	0	0	0	69	1	1	0.00561798	2	0.0165289	G4	Yes
40	ARC-00186	6	29415564	A	C	88	1	169	1	0	0	0	0	0	0	G2	Yes
41	ARC-00189	6	30926471	T	C	0	0	0	0	0	0	175	0.983146	120	0.991736	G3	No
42	ARC-00195	7	4661018	A	T	0	0	0	0	0	0	177	0.994382	121	1	G3	Yes
43	ARC-00202	7	18631098	G	A	0	0	0	0	0	0	178	1	119	0.983471	G3	No
44	ARC-00213	7	28571882	G	A	67	0.761364	169	1	0	0	0	0	0	0	G2	No
45	ARC-00217	8	9413476	A	T	0	0	0	0	68	0.985507	0	0	1	0.00826446	G4	Yes
46	ARC-00219	8	17645974	G	T	0	0	0	0	60	0.869565	22	0.123596	0	0	G4	No
47	ARC-00227	9	16628406	A	G	0	0	0	0	0	0	178	1	2	0.0165289	G5	Yes
48	ARC-00230	9	18345726	T	C	87	0.988636	167	0.988166	0	0	0	0	0	0	G2	Yes
49	ARC-00231	9	19877089	C	T	87	0.988636	168	0.994083	0	0	0	0	0	0	G2	No
50	ARC-00234	9	21072290	A	G	80	0.909091	169	1	0	0	0	0	0	0	G2	No
51	ARC-00236	9	22208664	T	C	0	0	0	0	69	1	1	0.00561798	0	0	G4	Yes
52	ARC-00242	10	12174580	T	A	88	1	168	0.994083	0	0	0	0	0	0	G2	Yes
53	ARC-00246	10	21409750	C	T	0	0	0	0	0	0	177	0.994382	1	0.00826446	G5	Yes
54	ARC-00247	10	21660440	G	C	88	1	169	1	0	0	0	0	0	0	G2	Yes
55	ARC-00273	12	17069058	G	C	77	0.875	148	0.87574	0	0	0	0	0	0	G2	No
56	ARC-00277	12	19947970	T	C	0	0	0	0	61	0.884058	2	0.011236	0	0	G4	No
57	ARC-00312	12	21323699	C	A	88	1	169	1	0	0	0	0	0	0	G2	Yes
58	ARC-00314	2	1737245	T	C	88	1	168	0.994083	3	0.0434783	0	0	0	0	G2	No
59	ARC-00329	6	27121045	T	C	88	1	169	1	0	0	0	0	0	0	G2	Yes
60	ARC-00333	4	28189782	T	G	11	0.125	142	0.840237	0	0	0	0	0	0	G1 & G2	No
61	ARC-00334	4	27107833	C	T	30	0.340909	159	0.940828	0	0	0	0	0	0	G1 & G2	No
62	ARC-00335	5	6576544	G	C	10	0.113636	164	0.970414	0	0	0	0	0	0	G1	Yes
63	ARC-00336	6	2275866	G	A	81	0.920455	0	0	0	0	0	0	0	0	G1	Yes
64	ARC-00337	8	4308986	G	A	40	0.454545	167	0.988166	0	0	0	0	0	0	G2	No
65	ARC-00339	8	25848550	C	T	31	0.352273	166	0.982249	0	0	0	0	0	0	G2	No

## Sheet: Sheet2
Markers	Proportion of O. barthii accessions	Proportion of O. glaberrima accessions	Proportion of O. longistaminata accessions	Proportion of O. sativa spp. indica accessions	Proportion of O. sativa spp. japonica accessions
ARC-00008	1	0.994083	0	0	0
ARC-00011	0	0	0	0.966292	0.983471
ARC-00028	0	0	0	0.910112	0.00826446
ARC-00036	0.988636	1	0	0	0
ARC-00047	0	0	0	0.516854	1
ARC-00048	0.977273	1	0.15942	0	0
ARC-00053	1	1	0	0	0
ARC-00058	0	0	0	0.91573	1
ARC-00060	0	0	0	0.994382	0.0330579
ARC-00061	0.977273	0.988166	0	0	0
ARC-00062	0	0	0	0.949438	0
ARC-00063	0	0	0	0	1
ARC-00070	0	0	0	0.994382	1
ARC-00071	0	0	0	1	1
ARC-00075	0.977273	1	0	0	0
ARC-00076	0	0	0	0.994382	1
ARC-00077	0	0	0.202899	0.994382	0.991736
ARC-00079	1	1	0	0	0
ARC-00082	0	0	0	1	1
ARC-00083	0.0227273	0	1	0	0
ARC-00095	0	0	0	0.983146	0.0165289
ARC-00096	0	0	1	0	0
ARC-00097	0	0	0	1	0.983471
ARC-00099	0	0	0	1	0.991736
ARC-00107	0	0	0	1	1
ARC-00109	1	1	0	0	0
ARC-00110	0	0	0	0.988764	0.0165289
ARC-00112	0	0	0	0.786517	1
ARC-00121	1	1	0	0.00561798	0.0165289
ARC-00122	1	1	0	0	0
ARC-00134	0.943182	0.994083	0	0	0
ARC-00137	0	0	1	0.0280899	0
ARC-00154	0.988636	1	0.0434783	0	0
ARC-00162	1	1	0	0	0
ARC-00166	1	0.994083	0	0.0224719	0.0495868
ARC-00167	0.977273	0.988166	0	0.0224719	0.0247934
ARC-00168	0.988636	0.994083	0	0.0224719	0.0247934
ARC-00180	0	0	1	0.0168539	0.0413223
ARC-00181	0	0	1	0.00561798	0.0165289
ARC-00186	1	1	0	0	0
ARC-00189	0	0	0	0.983146	0.991736
ARC-00195	0	0	0	0.994382	1
ARC-00202	0	0	0	1	0.983471
ARC-00213	0.761364	1	0	0	0
ARC-00217	0	0	0.985507	0	0.00826446
ARC-00219	0	0	0.869565	0.123596	0
ARC-00227	0	0	0	1	0.0165289
ARC-00230	0.988636	0.988166	0	0	0
ARC-00231	0.988636	0.994083	0	0	0
ARC-00234	0.909091	1	0	0	0
ARC-00236	0	0	1	0.00561798	0
ARC-00242	1	0.994083	0	0	0
ARC-00246	0	0	0	0.994382	0.00826446
ARC-00247	1	1	0	0	0
ARC-00273	0.88	0.88	0	0	0
ARC-00277	0	0	0.884058	0.011236	0
ARC-00312	1	1	0	0	0
ARC-00314	1	0.994083	0.0434783	0	0
ARC-00329	1	1	0	0	0
ARC-00333	0.125	0.840237	0	0	0
ARC-00334	0.340909	0.940828	0	0	0
ARC-00335	0.113636	0.970414	0	0	0
ARC-00336	0.920455	0	0	0	0
ARC-00337	0.454545	0.988166	0	0	0
ARC-00339	0.352273	0.982249	0	0	0
