# Supplementary material for: Development and validation of diagnostic SNP markers for quality control genotyping in a collection of four rice (Oryza) species
Source: Sci Rep. 2021 Sep 20;11:18617. doi: 10.1038/s41598-021-97689-3 (PMC8452751; doi:10.1038/s41598-021-97689-3)
Supplement: Supplementary file 6 — Supplementary Table S5. [file 41598_2021_97689_MOESM6_ESM.xlsx]

## Sheet: Sheet1
	Summary of Minor Allele Frequency (MAF), Proportion Heterozygous, Proportion Missing, Polymorphism information content (PIC), and diagnostics groups across 625 accessions genotyped with 36 and 24 KASP-SNPs markers.
Site Number	Site Name	Chromosome	Physical Position	Number of Taxa	Major Allele estimated using 625 samples	Major Allele Proportion estimated using 625 samples	Major Allele Frequency estimated using 625 samples	Minor Allele estimated using 625 samples	Minor Allele Proportion estimated using 625 samples	Minor Allele Frequency estimated using 625 samples	Proportion Missing estimated using 625 samples	Proportion Heterozygous estimated using 625 samples	Gene Diversity (GD or He) estimated using 625 samples	Polymorphism information content (PIC) for KASP markers estimated using 625 samples	Selected for “rapid” diagnostic activities ?	Diagnostics groups based validation of 36 KAPSs markers using 625 samples
1	ARC-00008	1	5168202	625	G	0.5856	0.58842	A	0.4096	0.41158	0.0048	0	0.489277	0.374187	Yes	Group 2 or G2 = Diagnostic between O. barthii/O. glaberrima and O.sativa and O. longistaminata
2	ARC-00011	1	6423179	625	G	0.5248	0.52733	A	0.4704	0.47267	0.0048	0.00965	0.502717	0.381089	Yes	Group 3 or G3 = Diagnostic between O.sativa and O. barthii/O. glaberrima / O. longistaminata
3	ARC-00036	1	40671128	625	T	0.5888	0.58974	A	0.4096	0.41026	0.0016	0	0.48554	0.369209	No	Group 2 or G2 = Diagnostic between O. barthii/O. glaberrima and O.sativa and O. longistaminata
4	ARC-00053	2	5132374	625	G	0.5824	0.58521	T	0.4128	0.41479	0.0048	0	0.490383	0.374761	No	Group 2 or G2 = Diagnostic between O. barthii/O. glaberrima and O.sativa and O. longistaminata
5	ARC-00061	2	12033476	625	C	0.584	0.59061	T	0.4048	0.40939	0.0112	0	0.494956	0.383056	Yes	Group 2 or G2 = Diagnostic between O. barthii/O. glaberrima and O.sativa and O. longistaminata
6	ARC-00063	2	12851214	625	G	0.8064	0.80769	A	0.192	0.19231	0.0016	0	0.312852	0.264905	Yes	Group 6 or G6 = Diagnostic between Upland O. sativa spp. japonica and lowland O. sativa spp. indica/O. longistaminata/O. barthii/O. glaberrima
7	ARC-00070	2	22044764	625	C	0.52	0.52167	A	0.4768	0.47833	0.0032	0	0.502252	0.379297	Yes	Group 3 or G3 = Diagnostic between O.sativa and O. barthii/O. glaberrima / O. longistaminata
8	ARC-00071	2	23107853	625	T	0.5184	0.51923	C	0.48	0.48077	0.0016	0.00321	0.500731	0.376957	No	Group 3 or G3 = Diagnostic between O.sativa and O. barthii/O. glaberrima / O. longistaminata
9	ARC-00075	2	31084802	625	G	0.5888	0.59069	A	0.408	0.40931	0.0032	0	0.48684	0.371409	No	Group 2 or G2 = Diagnostic between O. barthii/O. glaberrima and O.sativa and O. longistaminata
10	ARC-00076	2	31413028	625	G	0.52	0.52167	T	0.4768	0.47833	0.0032	0	0.502252	0.379297	No	Group 3 or G3 = Diagnostic between O.sativa and O. barthii/O. glaberrima / O. longistaminata
11	ARC-00079	2	33745861	625	C	0.584	0.58682	T	0.4112	0.41318	0.0048	0	0.489836	0.374477	No	Group 2 or G2 = Diagnostic between O. barthii/O. glaberrima and O.sativa and O. longistaminata
12	ARC-00082	2	34032953	625	T	0.5216	0.5216	A	0.4784	0.4784	0	0	0.499067	0.374533	No	Group 3 or G3 = Diagnostic between O.sativa and O. barthii/O. glaberrima / O. longistaminata
13	ARC-00083	2	34379276	625	G	0.8864	0.8864	T	0.1136	0.1136	0	0	0.20139	0.181111	Yes	Group 4 or G4 = Diagnostic between O. longistaminata and O. barthii/O. glaberrima and O.sativa
14	ARC-00096	3	1685410	625	G	0.8896	0.8896	C	0.1104	0.1104	0	0	0.196424	0.177133	Yes	Group 4 or G4 = Diagnostic between O. longistaminata and O. barthii/O. glaberrima and O.sativa
15	ARC-00097	3	2862879	625	G	0.5192	0.5217	T	0.476	0.4783	0.0048	0.00161	0.503762	0.381618	Yes	Group 3 or G3 = Diagnostic between O.sativa and O. barthii/O. glaberrima / O. longistaminata
16	ARC-00099	3	4801805	625	C	0.52	0.52167	A	0.4768	0.47833	0.0032	0	0.502252	0.379297	No	Group 3 or G3 = Diagnostic between O.sativa and O. barthii/O. glaberrima / O. longistaminata
17	ARC-00107	3	20487967	625	C	0.5216	0.5216	T	0.4784	0.4784	0	0	0.499067	0.374533	Yes	Group 3 or G3 = Diagnostic between O.sativa and O. barthii/O. glaberrima / O. longistaminata
18	ARC-00109	3	21681288	625	C	0.5872	0.58814	A	0.4112	0.41186	0.0016	0	0.486108	0.369503	No	Group 2 or G2 = Diagnostic between O. barthii/O. glaberrima and O.sativa and O. longistaminata
19	ARC-00110	3	22541284	625	C	0.7152	0.7152	T	0.2848	0.2848	0	0	0.407378	0.3244	Yes	Group 5 or G5 = Diagnostic between lowland O. sativa spp. indica and Upland O. sativa spp. japonica/O. barthii/O. glaberrima/O. longistaminata
20	ARC-00121	3	32703627	625	A	0.5824	0.58333	C	0.416	0.41667	0.0016	0	0.487752	0.370351	No	Group 2 or G2 = Diagnostic between O. barthii/O. glaberrima and O.sativa and O. longistaminata
21	ARC-00122	3	33595180	625	G	0.584	0.584	A	0.416	0.416	0	0	0.485888	0.367844	Yes	Group 2 or G2 = Diagnostic between O. barthii/O. glaberrima and O.sativa and O. longistaminata
22	ARC-00335	5	6576544	625	G	0.7104	0.71845	C	0.2784	0.28155	0.0112	0	0.4177	0.339324	Yes	Group 1 or G1 = Diagnostic between O. barthii and O. glaberrima
23	ARC-00162	5	23874724	625	C	0.5888	0.5888	A	0.4112	0.4112	0	0	0.484229	0.36699	Yes	Group 2 or G2 = Diagnostic between O. barthii/O. glaberrima and O.sativa and O. longistaminata
24	ARC-00336	6	2275866	625	G	0.6608	0.83603	A	0.1296	0.16397	0.2096	0	0.502615	0.448104	Yes	Group 1 or G1 = Diagnostic between O. barthii and O. glaberrima
25	ARC-00181	6	22250927	625	T	0.8816	0.88443	A	0.1152	0.11557	0.0032	0	0.2095	0.188855	Yes	Group 4 or G4 = Diagnostic between O. longistaminata and O. barthii/O. glaberrima and O.sativa
26	ARC-00329	6	27121045	625	T	0.5856	0.58748	C	0.4112	0.41252	0.0032	0	0.487977	0.371998	No	Group 2 or G2 = Diagnostic between O. barthii/O. glaberrima and O.sativa and O. longistaminata
27	ARC-00186	6	29415564	625	A	0.5856	0.58748	C	0.4112	0.41252	0.0032	0	0.487977	0.371998	Yes	Group 2 or G2 = Diagnostic between O. barthii/O. glaberrima and O.sativa and O. longistaminata
28	ARC-00195	7	4661018	625	A	0.52	0.52167	T	0.4768	0.47833	0.0032	0	0.502252	0.379297	Yes	Group 3 or G3 = Diagnostic between O.sativa and O. barthii/O. glaberrima / O. longistaminata
29	ARC-00217	8	9413476	625	A	0.888	0.88942	T	0.1104	0.11058	0.0016	0	0.199265	0.180039	Yes	Group 4 or G4 = Diagnostic between O. longistaminata and O. barthii/O. glaberrima and O.sativa
30	ARC-00227	9	16628406	625	A	0.6064	0.678	G	0.288	0.322	0.1056	0	0.538184	0.467132	Yes	Group 5 or G5 = Diagnostic between lowland O. sativa spp. indica and Upland O. sativa spp. japonica/O. barthii/O. glaberrima/O. longistaminata
31	ARC-00230	9	18345726	625	T	0.5856	0.59032	C	0.4064	0.40968	0.008	0	0.491848	0.378506	Yes	Group 2 or G2 = Diagnostic between O. barthii/O. glaberrima and O.sativa and O. longistaminata
32	ARC-00236	9	22208664	625	T	0.8864	0.88782	C	0.112	0.11218	0.0016	0	0.201748	0.182033	Yes	Group 4 or G4 = Diagnostic between O. longistaminata and O. barthii/O. glaberrima and O.sativa
33	ARC-00242	10	12174580	625	T	0.4768	0.53791	A	0.4096	0.46209	0.1136	0	0.591985	0.505505	Yes	Group 2 or G2 = Diagnostic between O. barthii/O. glaberrima and O.sativa and O. longistaminata
34	ARC-00246	10	21409750	625	C	0.7144	0.7144	T	0.2856	0.2856	0	0.0016	0.407378	0.3244	Yes	Group 5 or G5 = Diagnostic between lowland O. sativa spp. indica and Upland O. sativa spp. japonica/O. barthii/O. glaberrima/O. longistaminata
35	ARC-00247	10	21660440	625	G	0.5872	0.58814	C	0.4112	0.41186	0.0016	0	0.486108	0.369503	No	Group 2 or G2 = Diagnostic between O. barthii/O. glaberrima and O.sativa and O. longistaminata
36	ARC-00312	12	21323699	625	C	0.5888	0.5888	A	0.4112	0.4112	0	0	0.484229	0.36699	Yes	Group 2 or G2 = Diagnostic between O. barthii/O. glaberrima and O.sativa and O. longistaminata

## Sheet: Sheet2
Site Name	Minor Allele Frequency	PIC
ARC-00096	0.1104	0.177133		Value	MAF	PIC	Gene Diversity (GD)
ARC-00217	0.11058	0.180039		0-0.05	0	0	0
ARC-00083	0.1136	0.181111		0.05-0.10	0	0	0
ARC-00236	0.11218	0.182033		0.10-0.15	5	0	0
ARC-00181	0.11557	0.188855		0.15-0.20	2	5	0
ARC-00063	0.19231	0.264905		0.20-0.25	0	0	5
ARC-00110	0.2848	0.3244		0.25-0.30	3	1	0
ARC-00246	0.2856	0.3244		0.30-0.35	1	3	1
ARC-00335	0.28155	0.339324		0.35-0.40	0	24	0
ARC-00162	0.4112	0.36699		0.40-0.45	15	0	3
ARC-00312	0.4112	0.36699		0.45-0.50	10	2	15
ARC-00122	0.416	0.367844		0.50-0.55	0	1	11
ARC-00036	0.41026	0.369209		0.55-0.60	0	0	1
ARC-00109	0.41186	0.369503
ARC-00247	0.41186	0.369503
ARC-00121	0.41667	0.370351
ARC-00075	0.40931	0.371409
ARC-00329	0.41252	0.371998
ARC-00186	0.41252	0.371998
ARC-00008	0.41158	0.374187
ARC-00079	0.41318	0.374477
ARC-00082	0.4784	0.374533
ARC-00107	0.4784	0.374533
ARC-00053	0.41479	0.374761
ARC-00071	0.48077	0.376957
ARC-00230	0.40968	0.378506
ARC-00070	0.47833	0.379297
ARC-00076	0.47833	0.379297
ARC-00099	0.47833	0.379297
ARC-00195	0.47833	0.379297
ARC-00011	0.47267	0.381089
ARC-00097	0.4783	0.381618
ARC-00061	0.40939	0.383056
ARC-00336	0.16397	0.448104
ARC-00227	0.322	0.467132
ARC-00242	0.46209	0.505505
